# Supplementary material for: Diagnostic accuracy of physical examination findings for midfacial fractures: a systematic review and meta-analysis
Source: Clin Oral Investig. 2022 Mar 17;26(4):3405–27. doi: 10.1007/s00784-022-04423-y (PMC8979892; doi:10.1007/s00784-022-04423-y)
Supplement: Supplementary file 2 — Supplementary file2 (XLSX 379 KB) [file 784_2022_4423_MOESM2_ESM.xlsx]

## Sheet: Allison - 2019
	Authors	Allison et al.
	Title	Predicting orbital fractures in head injury: a preliminary study of clinical findings
	Year	2019
	Subconjuctival haemorrhage									95% Confidence Interval					95% Confidence Interval
		Diagnostic outcome: orbital fracture						Statistic	Outcome	Lower bound	Upper bound		Statistic (100%)	Outcome	Lower bound	Upper bound									Subconjuctival haemorrhage
		Fracture	n	No fracture	n	Total		Sensitivity (Sens.)	0.457143	0.304658	0.618105		Sensitivity (Sens.)	45.7143	30.4658	61.8105		45,7	30,5	61,8		45,7 (30,5-61,8)			Sensitivity (Sens.)				45,7 (30,5-61,8)			45,7 (30,5-61,8)	91,7 (64,6-98,5)	74,5 (60,5-84,7)	94,1 (73,0-99,0)	36,7 (21,9-54,5)	5,5 (0,8-37,1)	0,6 (0,4-0,8)
	Present physical examination finding	True positive (a)	16	False Positive (b)	1	17		Specificity (Spec.)	0.916667	0.646114	0.985135		Specificity (Spec.)	91.6667	64.6114	98.5135		91,7	64,6	98,5		91,7 (64,6-98,5)			Specificity (Spec.)				91,7 (64,6-98,5)
	Negative physical examination finding	False Negative (c)	19	True Negative (d)	11	30		Pre-test probability	0.744681	0.604916	0.84747		Pre-test probability	74.4681	60.4916	84.747		74,5	60,5	84,7		74,5 (60,5-84,7)			Pre-test probability				74,5 (60,5-84,7)
	Total		35		12	47		Positive Predictive Value (PPV)	0.941176	0.730175	0.98954		Positive Predictive Value (PPV)	94.1176	73.0175	98.954		94,1	73,0	99,0		94,1 (73,0-99,0)			Positive Predictive Value (PPV)				94,1 (73,0-99,0)
								Negative Predictive Value (NPV)	0.366667	0.218737	0.544868		Negative Predictive Value (NPV)	36.6667	21.8737	54.4868		36,7	21,9	54,5		36,7 (21,9-54,5)			Negative Predictive Value (NPV)				36,7 (21,9-54,5)
								Positive Likelihood Ratio (LR+)	5.48571	0.811539	37.0815		Positive Likelihood Ratio (LR+)	5.48571	0.811539	37.0815		5,5	0,8	37,1		5,5 (0,8-37,1)			Positive Likelihood Ratio (LR+)				5,5 (0,8-37,1)
								Negative Likelihood Ratio (LR-)	0.592208	0.4179	0.83922		Negative Likelihood Ratio (LR-)	0.592208	0.4179	0.83922		0,6	0,4	0,8		0,6 (0,4-0,8)			Negative Likelihood Ratio (LR-)				0,6 (0,4-0,8)
	Peri-orbital bruising									95% Confidence Interval					95% Confidence Interval
		Diagnostic outcome: orbital fracture						Statistic	Outcome	Lower bound	Upper bound		Statistic (100%)	Outcome	Lower bound	Upper bound									Peri-orbital bruising
		Fracture	n	No fracture	n	Total		Sensitivity (Sens.)	0.742857	0.579304	0.858371		Sensitivity (Sens.)	74.2857	57.9304	85.8371		74,3	57,9	85,8		74,3 (57,9-85,8)			Sensitivity (Sens.)				74,3 (57,9-85,8)			74,3 (57,9-85,8)	41,7 (19,3-68,0)	74,5 (60,5-84,7)	78,8 (62,2-89,3)	35,7 (16,3-61,2)	1,3 (0,8-2,1)	0,6 (0,3-1,5)
	Present physical examination finding	True positive (a)	26	False Positive (b)	7	33		Specificity (Spec.)	0.416667	0.193257	0.680493		Specificity (Spec.)	41.6667	19.3257	68.0493		41,7	19,3	68,0		41,7 (19,3-68,0)			Specificity (Spec.)				41,7 (19,3-68,0)
	Negative physical examination finding	False Negative (c)	9	True Negative (d)	5	14		Pre-test probability	0.744681	0.604916	0.84747		Pre-test probability	74.4681	60.4916	84.747		74,5	60,5	84,7		74,5 (60,5-84,7)			Pre-test probability				74,5 (60,5-84,7)
	Total		35		12	47		Positive Predictive Value (PPV)	0.787879	0.62248	0.893241		Positive Predictive Value (PPV)	78.7879	62.248	89.3241		78,8	62,2	89,3		78,8 (62,2-89,3)			Positive Predictive Value (PPV)				78,8 (62,2-89,3)
								Negative Predictive Value (NPV)	0.357143	0.163445	0.61236		Negative Predictive Value (NPV)	35.7143	16.3445	61.236		35,7	16,3	61,2		35,7 (16,3-61,2)			Negative Predictive Value (NPV)				35,7 (16,3-61,2)
								Positive Likelihood Ratio (LR+)	1.27347	0.75984	2.1343		Positive Likelihood Ratio (LR+)	1.27347	0.75984	2.1343		1,3	0,8	2,1		1,3 (0,8-2,1)			Positive Likelihood Ratio (LR+)				1,3 (0,8-2,1)
								Negative Likelihood Ratio (LR-)	0.617143	0.257315	1.48015		Negative Likelihood Ratio (LR-)	0.617143	0.257315	1.48015		0,6	0,3	1,5		0,6 (0,3-1,5)			Negative Likelihood Ratio (LR-)				0,6 (0,3-1,5)
	Diplopia									95% Confidence Interval					95% Confidence Interval
		Diagnostic outcome: orbital fracture						Statistic	Outcome	Lower bound	Upper bound		Statistic (100%)	Outcome	Lower bound	Upper bound									Diplopia
		Fracture	n	No fracture	n	Total		Sensitivity (Sens.)	0.428571	0.279843	0.591429		Sensitivity (Sens.)	42.8571	27.9843	59.1429		42,9	28,0	59,1		42,9 (28,0-59,1)			Sensitivity (Sens.)				42,9 (28,0-59,1)			42,9 (28,0-59,1)	83,3 (55,2-95,3)	74,5 (60,5-84,7)	88,2 (65,7-96,7)	33,3 (19,2-51,2)	2,6 (0,7-9,6)	0,7 (0,5-1,0)
	Present physical examination finding	True positive (a)	15	False Positive (b)	2	17		Specificity (Spec.)	0.833333	0.551964	0.953036		Specificity (Spec.)	83.3333	55.1964	95.3036		83,3	55,2	95,3		83,3 (55,2-95,3)			Specificity (Spec.)				83,3 (55,2-95,3)
	Negative physical examination finding	False Negative (c)	20	True Negative (d)	10	30		Pre-test probability	0.744681	0.604916	0.84747		Pre-test probability	74.4681	60.4916	84.747		74,5	60,5	84,7		74,5 (60,5-84,7)			Pre-test probability				74,5 (60,5-84,7)
	Total		35		12	47		Positive Predictive Value (PPV)	0.882353	0.656632	0.967121		Positive Predictive Value (PPV)	88.2353	65.6632	96.7121		88,2	65,7	96,7		88,2 (65,7-96,7)			Positive Predictive Value (PPV)				88,2 (65,7-96,7)
								Negative Predictive Value (NPV)	0.333333	0.192303	0.512203		Negative Predictive Value (NPV)	33.3333	19.2303	51.2203		33,3	19,2	51,2		33,3 (19,2-51,2)			Negative Predictive Value (NPV)				33,3 (19,2-51,2)
								Positive Likelihood Ratio (LR+)	2.57143	0.685721	9.64277		Positive Likelihood Ratio (LR+)	2.57143	0.685721	9.64277		2,6	0,7	9,6		2,6 (0,7-9,6)			Positive Likelihood Ratio (LR+)				2,6 (0,7-9,6)
								Negative Likelihood Ratio (LR-)	0.685714	0.467738	1.00527		Negative Likelihood Ratio (LR-)	0.685714	0.467738	1.00527		0,7	0,5	1,0		0,7 (0,5-1,0)			Negative Likelihood Ratio (LR-)				0,7 (0,5-1,0)
	Limitation of eye movement									95% Confidence Interval					95% Confidence Interval
		Diagnostic outcome: orbital fracture						Statistic	Outcome	Lower bound	Upper bound		Statistic (100%)	Outcome	Lower bound	Upper bound									Limitation of eye movement
		Fracture	n	No fracture	n	Total		Sensitivity (Sens.)	0.257143	0.141629	0.420696		Sensitivity (Sens.)	25.7143	14.1629	42.0696		25,7	14,2	42,1		25,7 (14,2-42,1)			Sensitivity (Sens.)				25,7 (14,2-42,1)			25,7 (14,2-42,1)	83,3 (55,2-95,3)	74,5 (60,5-84,7)	81,8 (52,3-94,9)	27,8 (15,8-44,0)	1,5 (0,4-6,2)	0,9 (0,6-1,2)
	Present physical examination finding	True positive (a)	9	False Positive (b)	2	11		Specificity (Spec.)	0.833333	0.551964	0.953036		Specificity (Spec.)	83.3333	55.1964	95.3036		83,3	55,2	95,3		83,3 (55,2-95,3)			Specificity (Spec.)				83,3 (55,2-95,3)
	Negative physical examination finding	False Negative (c)	26	True Negative (d)	10	36		Pre-test probability	0.744681	0.604916	0.84747		Pre-test probability	74.4681	60.4916	84.747		74,5	60,5	84,7		74,5 (60,5-84,7)			Pre-test probability				74,5 (60,5-84,7)
	Total		35		12	47		Positive Predictive Value (PPV)	0.818182	0.523014	0.948633		Positive Predictive Value (PPV)	81.8182	52.3014	94.8633		81,8	52,3	94,9		81,8 (52,3-94,9)			Positive Predictive Value (PPV)				81,8 (52,3-94,9)
								Negative Predictive Value (NPV)	0.277778	0.158482	0.439928		Negative Predictive Value (NPV)	27.7778	15.8482	43.9928		27,8	15,8	44,0		27,8 (15,8-44,0)			Negative Predictive Value (NPV)				27,8 (15,8-44,0)
								Positive Likelihood Ratio (LR+)	1.54286	0.38628	6.16239		Positive Likelihood Ratio (LR+)	1.54286	0.38628	6.16239		1,5	0,4	6,2		1,5 (0,4-6,2)			Positive Likelihood Ratio (LR+)				1,5 (0,4-6,2)
								Negative Likelihood Ratio (LR-)	0.891429	0.647694	1.22688		Negative Likelihood Ratio (LR-)	0.891429	0.647694	1.22688		0,9	0,6	1,2		0,9 (0,6-1,2)			Negative Likelihood Ratio (LR-)				0,9 (0,6-1,2)
	Reduced sensation in the maxillary division of the trigeminal nerve (V2)									95% Confidence Interval					95% Confidence Interval
		Diagnostic outcome: orbital fracture						Statistic	Outcome	Lower bound	Upper bound		Statistic (100%)	Outcome	Lower bound	Upper bound									Reduced sensation in the maxillary division of the trigeminal nerve (V2)
		Fracture	n	No fracture	n	Total		Sensitivity (Sens.)	0.257143	0.141629	0.420696		Sensitivity (Sens.)	25.7143	14.1629	42.0696		25,7	14,2	42,1		25,7 (14,2-42,1)			Sensitivity (Sens.)				25,7 (14,2-42,1)			25,7 (14,2-42,1)	91,7 (64,6-98,5)	74,5 (60,5-84,7)	90,0 (59,6-98,2)	29,7 (17,5-45,8)	3,1 (0,4-21,9)	0,8 (0,6-1,1)
	Present physical examination finding	True positive (a)	9	False Positive (b)	1	10		Specificity (Spec.)	0.916667	0.646114	0.985135		Specificity (Spec.)	91.6667	64.6114	98.5135		91,7	64,6	98,5		91,7 (64,6-98,5)			Specificity (Spec.)				91,7 (64,6-98,5)
	Negative physical examination finding	False Negative (c)	26	True Negative (d)	11	37		Pre-test probability	0.744681	0.604916	0.84747		Pre-test probability	74.4681	60.4916	84.747		74,5	60,5	84,7		74,5 (60,5-84,7)			Pre-test probability				74,5 (60,5-84,7)
	Total		35		12	47		Positive Predictive Value (PPV)	0.9	0.595844	0.982124		Positive Predictive Value (PPV)	90	59.5844	98.2124		90,0	59,6	98,2		90,0 (59,6-98,2)			Positive Predictive Value (PPV)				90,0 (59,6-98,2)
								Negative Predictive Value (NPV)	0.297297	0.174893	0.457834		Negative Predictive Value (NPV)	29.7297	17.4893	45.7834		29,7	17,5	45,8		29,7 (17,5-45,8)			Negative Predictive Value (NPV)				29,7 (17,5-45,8)
								Positive Likelihood Ratio (LR+)	3.08571	0.434987	21.8895		Positive Likelihood Ratio (LR+)	3.08571	0.434987	21.8895		3,1	0,4	21,9		3,1 (0,4-21,9)			Positive Likelihood Ratio (LR+)				3,1 (0,4-21,9)
								Negative Likelihood Ratio (LR-)	0.81039	0.625458	1.05		Negative Likelihood Ratio (LR-)	0.81039	0.625458	1.05		0,8	0,6	1,1		0,8 (0,6-1,1)			Negative Likelihood Ratio (LR-)				0,8 (0,6-1,1)
	Change in globe position (hypoglobus, enophthalmus or proptosis)									95% Confidence Interval					95% Confidence Interval
		Diagnostic outcome: orbital fracture						Statistic	Outcome	Lower bound	Upper bound		Statistic (100%)	Outcome	Lower bound	Upper bound									Change in globe position (hypoglobus, enophthalmus or proptosis)
		Fracture	n	No fracture	n	Total		Sensitivity (Sens.)	0.171429	0.0810253	0.326826		Sensitivity (Sens.)	17.1429	8.10253	32.6826		17,1	8,1	32,7		17,1 (8,1-32,7)			Sensitivity (Sens.)				17,1 (8,1-32,7)			17,1 (8,1-32,7)	100,0 (75,7-100,0)	74,5 (60,5-84,7)	100,0 (61,0-100,0)	29,3 (17,6-44,5)	#DIV/0!	0,8 (0,7-1,0)
	Present physical examination finding	True positive (a)	6	False Positive (b)	0	6		Specificity (Spec.)	1	0.757499	1		Specificity (Spec.)	100	75.7499	100		100,0	75,7	100,0		100,0 (75,7-100,0)			Specificity (Spec.)				100,0 (75,7-100,0)
	Negative physical examination finding	False Negative (c)	29	True Negative (d)	12	41		Pre-test probability	0.744681	0.604916	0.84747		Pre-test probability	74.4681	60.4916	84.747		74,5	60,5	84,7		74,5 (60,5-84,7)			Pre-test probability				74,5 (60,5-84,7)
	Total		35		12	47		Positive Predictive Value (PPV)	1	0.609657	1		Positive Predictive Value (PPV)	100	60.9657	100		100,0	61,0	100,0		100,0 (61,0-100,0)			Positive Predictive Value (PPV)				100,0 (61,0-100,0)
								Negative Predictive Value (NPV)	0.292683	0.17609	0.444798		Negative Predictive Value (NPV)	29.2683	17.609	44.4798		29,3	17,6	44,5		29,3 (17,6-44,5)			Negative Predictive Value (NPV)				29,3 (17,6-44,5)
								Positive Likelihood Ratio (LR+)	#DIV/0!	#DIV/0!	#DIV/0!		Positive Likelihood Ratio (LR+)	#DIV/0!	#DIV/0!	#DIV/0!		#DIV/0!	#DIV/0!	#DIV/0!		#DIV/0!			Positive Likelihood Ratio (LR+)				#DIV/0!
								Negative Likelihood Ratio (LR-)	0.828571	0.712663	0.963332		Negative Likelihood Ratio (LR-)	0.828571	0.712663	0.963332		0,8	0,7	1,0		0,8 (0,7-1,0)			Negative Likelihood Ratio (LR-)				0,8 (0,7-1,0)
	Decreased visual acuity									95% Confidence Interval					95% Confidence Interval
		Diagnostic outcome: orbital fracture						Statistic	Outcome	Lower bound	Upper bound		Statistic (100%)	Outcome	Lower bound	Upper bound									Decreased visual acuity
		Fracture	n	No fracture	n	Total		Sensitivity (Sens.)	0.2	0.100423	0.358919		Sensitivity (Sens.)	20	10.0423	35.8919		20,0	10,0	35,9		20,0 (10,0-35,9)			Sensitivity (Sens.)				20,0 (10,0-35,9)			20,0 (10,0-35,9)	100,0 (75,7-100,0)	74,5 (60,5-84,7)	100,0 (64,6-100,0)	30,0 (18,1-45,4)	#DIV/0!	0,8 (0,7-0,9)
	Present physical examination finding	True positive (a)	7	False Positive (b)	0	7		Specificity (Spec.)	1	0.757499	1		Specificity (Spec.)	100	75.7499	100		100,0	75,7	100,0		100,0 (75,7-100,0)			Specificity (Spec.)				100,0 (75,7-100,0)
	Negative physical examination finding	False Negative (c)	28	True Negative (d)	12	40		Pre-test probability	0.744681	0.604916	0.84747		Pre-test probability	74.4681	60.4916	84.747		74,5	60,5	84,7		74,5 (60,5-84,7)			Pre-test probability				74,5 (60,5-84,7)
	Total		35		12	47		Positive Predictive Value (PPV)	1	0.645661	1		Positive Predictive Value (PPV)	100	64.5661	100		100,0	64,6	100,0		100,0 (64,6-100,0)			Positive Predictive Value (PPV)				100,0 (64,6-100,0)
								Negative Predictive Value (NPV)	0.3	0.180747	0.454303		Negative Predictive Value (NPV)	30	18.0747	45.4303		30,0	18,1	45,4		30,0 (18,1-45,4)			Negative Predictive Value (NPV)				30,0 (18,1-45,4)
								Positive Likelihood Ratio (LR+)	#DIV/0!	#DIV/0!	#DIV/0!		Positive Likelihood Ratio (LR+)	#DIV/0!	#DIV/0!	#DIV/0!		#DIV/0!	#DIV/0!	#DIV/0!		#DIV/0!			Positive Likelihood Ratio (LR+)				#DIV/0!
								Negative Likelihood Ratio (LR-)	0.8	0.677874	0.944128		Negative Likelihood Ratio (LR-)	0.8	0.677874	0.944128		0,8	0,7	0,9		0,8 (0,7-0,9)			Negative Likelihood Ratio (LR-)				0,8 (0,7-0,9)

## Sheet: Büttner - 2014
	Authors	Büttner et al.
	Title	Is a black eye a useful sign of facial fractures in patientswith minor head injuries? A retrospective analysis in a level I trauma centre over 10 years
	Year	2014
	Diplopia									95% Confidence Interval					95% Confidence Interval
		Diagnostic outcome: midfacial and mandibular fractures						Statistic	Outcome	Lower bound	Upper bound		Statistic (100%)	Outcome	Lower bound	Upper bound									Diplopia
		Fracture	n	No fracture	n	Total		Sensitivity (Sens.)	0.15035	0.13081	0.17223		Sensitivity (Sens.)	15.035	13.081	17.223		15,0	13,1	17,2		15,0 (13,1-17,2)			Sensitivity (Sens.)				15,0 (13,1-17,2)			15,0 (13,1-17,2)	98,3 (96,8-99,1)	68,3 (66,0-70,4)	95,0 (90,8-97,4)	35,0 (32,6-37,4)	8,9 (4,6-17,2)	0,9 (0,8-0,9)
	Present physical examination finding	True positive (a)	172	False Positive (b)	9	181		Specificity (Spec.)	0.983083	0.968164	0.991075		Specificity (Spec.)	98.3083	96.8164	99.1075		98,3	96,8	99,1		98,3 (96,8-99,1)			Specificity (Spec.)				98,3 (96,8-99,1)
	Negative physical examination finding	False Negative (c)	972	True Negative (d)	523	1495		Pre-test probability	0.682578	0.659897	0.704424		Pre-test probability	68.2578	65.9897	70.4424		68,3	66,0	70,4		68,3 (66,0-70,4)			Pre-test probability				68,3 (66,0-70,4)
	Total		1144		532	1676		Positive Predictive Value (PPV)	0.950276	0.908213	0.973623		Positive Predictive Value (PPV)	95.0276	90.8213	97.3623		95,0	90,8	97,4		95,0 (90,8-97,4)			Positive Predictive Value (PPV)				95,0 (90,8-97,4)
								Negative Predictive Value (NPV)	0.349833	0.32607	0.374365		Negative Predictive Value (NPV)	34.9833	32.607	37.4365		35,0	32,6	37,4		35,0 (32,6-37,4)			Negative Predictive Value (NPV)				35,0 (32,6-37,4)
								Positive Likelihood Ratio (LR+)	8.88733	4.58302	17.2342		Positive Likelihood Ratio (LR+)	8.88733	4.58302	17.2342		8,9	4,6	17,2		8,9 (4,6-17,2)			Positive Likelihood Ratio (LR+)				8,9 (4,6-17,2)
								Negative Likelihood Ratio (LR-)	0.864271	0.841413	0.887751		Negative Likelihood Ratio (LR-)	0.864271	0.841413	0.887751		0,9	0,8	0,9		0,9 (0,8-0,9)			Negative Likelihood Ratio (LR-)				0,9 (0,8-0,9)
	Diminished skin sensation									95% Confidence Interval					95% Confidence Interval
		Diagnostic outcome: midfacial and mandibular fractures						Statistic	Outcome	Lower bound	Upper bound		Statistic (100%)	Outcome	Lower bound	Upper bound									Diminished skin sensation
		Fracture	n	No fracture	n	Total		Sensitivity (Sens.)	0.222028	0.198897	0.24702		Sensitivity (Sens.)	22.2028	19.8897	24.702		22,2	19,9	24,7		22,2 (19,9-24,7)			Sensitivity (Sens.)				22,2 (19,9-24,7)			22,2 (19,9-24,7)	96,4 (94,5-97,7)	68,3 (66,0-70,4)	93,0 (89,4-95,5)	36,6 (34,1-39,1)	6,2 (3,9-9,8)	0,8 (0,8-0,8)
	Present physical examination finding	True positive (a)	254	False Positive (b)	19	273		Specificity (Spec.)	0.964286	0.944895	0.977019		Specificity (Spec.)	96.4286	94.4895	97.7019		96,4	94,5	97,7		96,4 (94,5-97,7)			Specificity (Spec.)				96,4 (94,5-97,7)
	Negative physical examination finding	False Negative (c)	890	True Negative (d)	513	1403		Pre-test probability	0.682578	0.659897	0.704424		Pre-test probability	68.2578	65.9897	70.4424		68,3	66,0	70,4		68,3 (66,0-70,4)			Pre-test probability				68,3 (66,0-70,4)
	Total		1144		532	1676		Positive Predictive Value (PPV)	0.930403	0.893865	0.954995		Positive Predictive Value (PPV)	93.0403	89.3865	95.4995		93,0	89,4	95,5		93,0 (89,4-95,5)			Positive Predictive Value (PPV)				93,0 (89,4-95,5)
								Negative Predictive Value (NPV)	0.365645	0.340842	0.391181		Negative Predictive Value (NPV)	36.5645	34.0842	39.1181		36,6	34,1	39,1		36,6 (34,1-39,1)			Negative Predictive Value (NPV)				36,6 (34,1-39,1)
								Positive Likelihood Ratio (LR+)	6.21678	3.94548	9.7956		Positive Likelihood Ratio (LR+)	6.21678	3.94548	9.7956		6,2	3,9	9,8		6,2 (3,9-9,8)			Positive Likelihood Ratio (LR+)				6,2 (3,9-9,8)
								Negative Likelihood Ratio (LR-)	0.806786	0.779028	0.835533		Negative Likelihood Ratio (LR-)	0.806786	0.779028	0.835533		0,8	0,8	0,8		0,8 (0,8-0,8)			Negative Likelihood Ratio (LR-)				0,8 (0,8-0,8)
	Fracture steps									95% Confidence Interval					95% Confidence Interval
		Diagnostic outcome: midfacial and mandibular fractures						Statistic	Outcome	Lower bound	Upper bound		Statistic (100%)	Outcome	Lower bound	Upper bound									Fracture steps
		Fracture	n	No fracture	n	Total		Sensitivity (Sens.)	0.185315	0.163865	0.208871		Sensitivity (Sens.)	18.5315	16.3865	20.8871		18,5	16,4	20,9		18,5 (16,4-20,9)			Sensitivity (Sens.)				18,5 (16,4-20,9)			18,5 (16,4-20,9)	99,8 (98,9-100,0)	68,3 (66,0-70,4)	99,5 (97,4-99,9)	36,3 (33,9-38,8)	98,6 (13,9-701,3)	0,8 (0,8-0,8)
	Present physical examination finding	True positive (a)	212	False Positive (b)	1	213		Specificity (Spec.)	0.99812	0.98943	0.999668		Specificity (Spec.)	99.812	98.943	99.9668		99,8	98,9	100,0		99,8 (98,9-100,0)			Specificity (Spec.)				99,8 (98,9-100,0)
	Negative physical examination finding	False Negative (c)	932	True Negative (d)	531	1463		Pre-test probability	0.682578	0.659897	0.704424		Pre-test probability	68.2578	65.9897	70.4424		68,3	66,0	70,4		68,3 (66,0-70,4)			Pre-test probability				68,3 (66,0-70,4)
	Total		1144		532	1676		Positive Predictive Value (PPV)	0.995305	0.97389	0.999171		Positive Predictive Value (PPV)	99.5305	97.389	99.9171		99,5	97,4	99,9		99,5 (97,4-99,9)			Positive Predictive Value (PPV)				99,5 (97,4-99,9)
								Negative Predictive Value (NPV)	0.362953	0.338701	0.387922		Negative Predictive Value (NPV)	36.2953	33.8701	38.7922		36,3	33,9	38,8		36,3 (33,9-38,8)			Negative Predictive Value (NPV)				36,3 (33,9-38,8)
								Positive Likelihood Ratio (LR+)	98.5874	13.8602	701.251		Positive Likelihood Ratio (LR+)	98.5874	13.8602	701.251		98,6	13,9	701,3		98,6 (13,9-701,3)			Positive Likelihood Ratio (LR+)				98,6 (13,9-701,3)
								Negative Likelihood Ratio (LR-)	0.81622	0.793776	0.839298		Negative Likelihood Ratio (LR-)	0.81622	0.793776	0.839298		0,8	0,8	0,8		0,8 (0,8-0,8)			Negative Likelihood Ratio (LR-)				0,8 (0,8-0,8)
	Epistaxis									95% Confidence Interval					95% Confidence Interval
		Diagnostic outcome: midfacial and mandibular fractures						Statistic	Outcome	Lower bound	Upper bound		Statistic (100%)	Outcome	Lower bound	Upper bound									Epistaxis
		Fracture	n	No fracture	n	Total		Sensitivity (Sens.)	0.155594	0.135746	0.177748		Sensitivity (Sens.)	15.5594	13.5746	17.7748		15,6	13,6	17,8		15,6 (13,6-17,8)			Sensitivity (Sens.)				15,6 (13,6-17,8)			15,6 (13,6-17,8)	95,5 (93,4-96,9)	68,3 (66,0-70,4)	88,1 (82,9-91,9)	34,5 (32,1-36,9)	3,4 (2,3-5,2)	0,9 (0,9-0,9)
	Present physical examination finding	True positive (a)	178	False Positive (b)	24	202		Specificity (Spec.)	0.954887	0.933752	0.9695		Specificity (Spec.)	95.4887	93.3752	96.95		95,5	93,4	96,9		95,5 (93,4-96,9)			Specificity (Spec.)				95,5 (93,4-96,9)
	Negative physical examination finding	False Negative (c)	966	True Negative (d)	508	1474		Pre-test probability	0.682578	0.659897	0.704424		Pre-test probability	68.2578	65.9897	70.4424		68,3	66,0	70,4		68,3 (66,0-70,4)			Pre-test probability				68,3 (66,0-70,4)
	Total		1144		532	1676		Positive Predictive Value (PPV)	0.881188	0.829302	0.918846		Positive Predictive Value (PPV)	88.1188	82.9302	91.8846		88,1	82,9	91,9		88,1 (82,9-91,9)			Positive Predictive Value (PPV)				88,1 (82,9-91,9)
								Negative Predictive Value (NPV)	0.34464	0.32081	0.369278		Negative Predictive Value (NPV)	34.464	32.081	36.9278		34,5	32,1	36,9		34,5 (32,1-36,9)			Negative Predictive Value (NPV)				34,5 (32,1-36,9)
								Positive Likelihood Ratio (LR+)	3.44901	2.2807	5.2158		Positive Likelihood Ratio (LR+)	3.44901	2.2807	5.2158		3,4	2,3	5,2		3,4 (2,3-5,2)			Positive Likelihood Ratio (LR+)				3,4 (2,3-5,2)
								Negative Likelihood Ratio (LR-)	0.884299	0.857321	0.912125		Negative Likelihood Ratio (LR-)	0.884299	0.857321	0.912125		0,9	0,9	0,9		0,9 (0,9-0,9)			Negative Likelihood Ratio (LR-)				0,9 (0,9-0,9)
	Hyposphagma									95% Confidence Interval					95% Confidence Interval
		Diagnostic outcome: midfacial and mandibular fractures						Statistic	Outcome	Lower bound	Upper bound		Statistic (100%)	Outcome	Lower bound	Upper bound									Hyposphagma
		Fracture	n	No fracture	n	Total		Sensitivity (Sens.)	0.163462	0.143166	0.18601		Sensitivity (Sens.)	16.3462	14.3166	18.601		16,3	14,3	18,6		16,3 (14,3-18,6)			Sensitivity (Sens.)				16,3 (14,3-18,6)			16,3 (14,3-18,6)	90,4 (87,6-92,6)	68,3 (66,0-70,4)	78,6 (72,9-83,3)	33,4 (31,1-35,9)	1,7 (1,3-2,3)	0,9 (0,9-1,0)
	Present physical examination finding	True positive (a)	187	False Positive (b)	51	238		Specificity (Spec.)	0.904135	0.876142	0.926334		Specificity (Spec.)	90.4135	87.6142	92.6334		90,4	87,6	92,6		90,4 (87,6-92,6)			Specificity (Spec.)				90,4 (87,6-92,6)
	Negative physical examination finding	False Negative (c)	957	True Negative (d)	481	1438		Pre-test probability	0.682578	0.659897	0.704424		Pre-test probability	68.2578	65.9897	70.4424		68,3	66,0	70,4		68,3 (66,0-70,4)			Pre-test probability				68,3 (66,0-70,4)
	Total		1144		532	1676		Positive Predictive Value (PPV)	0.785714	0.729262	0.83309		Positive Predictive Value (PPV)	78.5714	72.9262	83.309		78,6	72,9	83,3		78,6 (72,9-83,3)			Positive Predictive Value (PPV)				78,6 (72,9-83,3)
								Negative Predictive Value (NPV)	0.334492	0.310576	0.359291		Negative Predictive Value (NPV)	33.4492	31.0576	35.9291		33,4	31,1	35,9		33,4 (31,1-35,9)			Negative Predictive Value (NPV)				33,4 (31,1-35,9)
								Positive Likelihood Ratio (LR+)	1.70513	1.27328	2.28344		Positive Likelihood Ratio (LR+)	1.70513	1.27328	2.28344		1,7	1,3	2,3		1,7 (1,3-2,3)			Positive Likelihood Ratio (LR+)				1,7 (1,3-2,3)
								Negative Likelihood Ratio (LR-)	0.925236	0.890998	0.96079		Negative Likelihood Ratio (LR-)	0.925236	0.890998	0.96079		0,9	0,9	1,0		0,9 (0,9-1,0)			Negative Likelihood Ratio (LR-)				0,9 (0,9-1,0)
	Emphysema									95% Confidence Interval					95% Confidence Interval
		Diagnostic outcome: midfacial and mandibular fractures						Statistic	Outcome	Lower bound	Upper bound		Statistic (100%)	Outcome	Lower bound	Upper bound									Emphysema
		Fracture	n	No fracture	n	Total		Sensitivity (Sens.)	0.106643	0.090055	0.125865		Sensitivity (Sens.)	10.6643	9.0055	12.5865		10,7	9,0	12,6		10,7 (9,0-12,6)			Sensitivity (Sens.)				10,7 (9,0-12,6)			10,7 (9,0-12,6)	99,6 (98,6-99,9)	68,3 (66,0-70,4)	98,4 (94,3-99,6)	34,1 (31,8-36,5)	28,4 (7,0-114,3)	0,9 (0,9-0,9)
	Present physical examination finding	True positive (a)	122	False Positive (b)	2	124		Specificity (Spec.)	0.996241	0.986397	0.998968		Specificity (Spec.)	99.6241	98.6397	99.8968		99,6	98,6	99,9		99,6 (98,6-99,9)			Specificity (Spec.)				99,6 (98,6-99,9)
	Negative physical examination finding	False Negative (c)	1022	True Negative (d)	530	1552		Pre-test probability	0.682578	0.659897	0.704424		Pre-test probability	68.2578	65.9897	70.4424		68,3	66,0	70,4		68,3 (66,0-70,4)			Pre-test probability				68,3 (66,0-70,4)
	Total		1144		532	1676		Positive Predictive Value (PPV)	0.983871	0.943096	0.995566		Positive Predictive Value (PPV)	98.3871	94.3096	99.5566		98,4	94,3	99,6		98,4 (94,3-99,6)			Positive Predictive Value (PPV)				98,4 (94,3-99,6)
								Negative Predictive Value (NPV)	0.341495	0.318319	0.365453		Negative Predictive Value (NPV)	34.1495	31.8319	36.5453		34,1	31,8	36,5		34,1 (31,8-36,5)			Negative Predictive Value (NPV)				34,1 (31,8-36,5)
								Positive Likelihood Ratio (LR+)	28.3671	7.0412	114.284		Positive Likelihood Ratio (LR+)	28.3671	7.0412	114.284		28,4	7,0	114,3		28,4 (7,0-114,3)			Positive Likelihood Ratio (LR+)				28,4 (7,0-114,3)
								Negative Likelihood Ratio (LR-)	0.896728	0.878364	0.915475		Negative Likelihood Ratio (LR-)	0.896728	0.878364	0.915475		0,9	0,9	0,9		0,9 (0,9-0,9)			Negative Likelihood Ratio (LR-)				0,9 (0,9-0,9)

## Sheet: Exadaktylos -2005
	Authors	Exadaktylos et al.
	Title	The Value of Computed Tomographic Scanning in the Diagnosis and Management of Orbital Fractures Associated with Head trauma: a Prospective, Consecutive Study at a Level I Trauma Center
	Year	2005
	Blepharohematoma									95% Confidence Interval					95% Confidence Interval
		Diagnostic outcome: orbital fractures						Statistic	Outcome	Lower bound	Upper bound		Statistic (100%)	Outcome	Lower bound	Upper bound									Blepharohematoma
		Fracture	n	No fracture	n	Total		Sensitivity (Sens.)	0.686441	0.597973	0.763151		Sensitivity (Sens.)	68.6441	59.7973	76.3151		68,6	59,8	76,3		68,6 (59,8-76,3)			Sensitivity (Sens.)				68,6 (59,8-76,3)			68,6 (59,8-76,3)	94,8 (92,5-96,5)	19,7 (16,7-23,0)	76,4 (67,5-83,5)	92,5 (89,8-94,5)	13,2 (8,9-19,8)	0,3 (0,3-0,4)
	Present physical examination finding	True positive (a)	81	False Positive (b)	25	106		Specificity (Spec.)	0.948133	0.924554	0.964624		Specificity (Spec.)	94.8133	92.4554	96.4624		94,8	92,5	96,5		94,8 (92,5-96,5)			Specificity (Spec.)				94,8 (92,5-96,5)
	Negative physical examination finding	False Negative (c)	37	True Negative (d)	457	494		Pre-test probability	0.196667	0.166834	0.230359		Pre-test probability	19.6667	16.6834	23.0359		19,7	16,7	23,0		19,7 (16,7-23,0)			Pre-test probability				19,7 (16,7-23,0)
	Total		118		482	600		Positive Predictive Value (PPV)	0.764151	0.674984	0.834841		Positive Predictive Value (PPV)	76.4151	67.4984	83.4841		76,4	67,5	83,5		76,4 (67,5-83,5)			Positive Predictive Value (PPV)				76,4 (67,5-83,5)
								Negative Predictive Value (NPV)	0.925101	0.898466	0.945175		Negative Predictive Value (NPV)	92.5101	89.8466	94.5175		92,5	89,8	94,5		92,5 (89,8-94,5)			Negative Predictive Value (NPV)				92,5 (89,8-94,5)
								Positive Likelihood Ratio (LR+)	13.2346	8.86514	19.7576		Positive Likelihood Ratio (LR+)	13.2346	8.86514	19.7576		13,2	8,9	19,8		13,2 (8,9-19,8)			Positive Likelihood Ratio (LR+)				13,2 (8,9-19,8)
								Negative Likelihood Ratio (LR-)	0.330712	0.25302	0.432262		Negative Likelihood Ratio (LR-)	0.330712	0.25302	0.432262		0,3	0,3	0,4		0,3 (0,3-0,4)			Negative Likelihood Ratio (LR-)				0,3 (0,3-0,4)
	Palpable fracture line									95% Confidence Interval					95% Confidence Interval
		Diagnostic outcome: orbital fractures						Statistic	Outcome	Lower bound	Upper bound		Statistic (100%)	Outcome	Lower bound	Upper bound
		Fracture	n	No fracture	n	Total		Sensitivity (Sens.)					Sensitivity (Sens.)
	Present physical examination finding	True positive (a)	<40	False Positive (b)	<40	40		Specificity (Spec.)					Specificity (Spec.)
	Negative physical examination finding	False Negative (c)		True Negative (d)		560		Pre-test probability	0.196667	0.166834	0.230359		Pre-test probability	19.6667	16.6834	23.0359
	Total		118		482	600		Positive Predictive Value (PPV)					Positive Predictive Value (PPV)
								Negative Predictive Value (NPV)					Negative Predictive Value (NPV)
								Positive Likelihood Ratio (LR+)					Positive Likelihood Ratio (LR+)
								Negative Likelihood Ratio (LR-)					Negative Likelihood Ratio (LR-)
	Infra-orbital nerve paresthesia									95% Confidence Interval					95% Confidence Interval
		Diagnostic outcome: orbital fractures						Statistic	Outcome	Lower bound	Upper bound		Statistic (100%)	Outcome	Lower bound	Upper bound
		Fracture	n	No fracture	n	Total		Sensitivity (Sens.)					Sensitivity (Sens.)
	Present physical examination finding	True positive (a)	<27	False Positive (b)	<27	27		Specificity (Spec.)					Specificity (Spec.)
	Negative physical examination finding	False Negative (c)		True Negative (d)		573		Pre-test probability	0.196667	0.166834	0.230359		Pre-test probability	19.6667	16.6834	23.0359
	Total		118		482	600		Positive Predictive Value (PPV)					Positive Predictive Value (PPV)
								Negative Predictive Value (NPV)					Negative Predictive Value (NPV)
								Positive Likelihood Ratio (LR+)					Positive Likelihood Ratio (LR+)
								Negative Likelihood Ratio (LR-)					Negative Likelihood Ratio (LR-)
	Ocular motility disorder									95% Confidence Interval					95% Confidence Interval
		Diagnostic outcome: orbital fractures						Statistic	Outcome	Lower bound	Upper bound		Statistic (100%)	Outcome	Lower bound	Upper bound
		Fracture	n	No fracture	n	Total		Sensitivity (Sens.)					Sensitivity (Sens.)
	Present physical examination finding	True positive (a)	<14	False Positive (b)	<14	14		Specificity (Spec.)					Specificity (Spec.)
	Negative physical examination finding	False Negative (c)		True Negative (d)		586		Pre-test probability	0.196667	0.166834	0.230359		Pre-test probability	19.6667	16.6834	23.0359
	Total		118		482	600		Positive Predictive Value (PPV)					Positive Predictive Value (PPV)
								Negative Predictive Value (NPV)					Negative Predictive Value (NPV)
								Positive Likelihood Ratio (LR+)					Positive Likelihood Ratio (LR+)
								Negative Likelihood Ratio (LR-)					Negative Likelihood Ratio (LR-)
	Skin emphysema									95% Confidence Interval					95% Confidence Interval
		Diagnostic outcome: orbital fractures						Statistic	Outcome	Lower bound	Upper bound		Statistic (100%)	Outcome	Lower bound	Upper bound
		Fracture	n	No fracture	n	Total		Sensitivity (Sens.)					Sensitivity (Sens.)
	Present physical examination finding	True positive (a)	<12	False Positive (b)	<12	12		Specificity (Spec.)					Specificity (Spec.)
	Negative physical examination finding	False Negative (c)		True Negative (d)		588		Pre-test probability	0.196667	0.166834	0.230359		Pre-test probability	19.6667	16.6834	23.0359
	Total		118		482	600		Positive Predictive Value (PPV)					Positive Predictive Value (PPV)
								Negative Predictive Value (NPV)					Negative Predictive Value (NPV)
								Positive Likelihood Ratio (LR+)					Positive Likelihood Ratio (LR+)
								Negative Likelihood Ratio (LR-)					Negative Likelihood Ratio (LR-)
	Enophthalmus/exopthalmus									95% Confidence Interval					95% Confidence Interval
		Diagnostic outcome: orbital fractures						Statistic	Outcome	Lower bound	Upper bound		Statistic (100%)	Outcome	Lower bound	Upper bound
		Fracture	n	No fracture	n	Total		Sensitivity (Sens.)					Sensitivity (Sens.)
	Present physical examination finding	True positive (a)	<8	False Positive (b)	<8	8		Specificity (Spec.)					Specificity (Spec.)
	Negative physical examination finding	False Negative (c)		True Negative (d)		592		Pre-test probability	0.196667	0.166834	0.230359		Pre-test probability	19.6667	16.6834	23.0359
	Total		118		482	600		Positive Predictive Value (PPV)					Positive Predictive Value (PPV)
								Negative Predictive Value (NPV)					Negative Predictive Value (NPV)
								Positive Likelihood Ratio (LR+)					Positive Likelihood Ratio (LR+)
								Negative Likelihood Ratio (LR-)					Negative Likelihood Ratio (LR-)
	Impaired pupil reaction									95% Confidence Interval					95% Confidence Interval
		Diagnostic outcome: orbital fractures						Statistic	Outcome	Lower bound	Upper bound		Statistic (100%)	Outcome	Lower bound	Upper bound
		Fracture	n	No fracture	n	Total		Sensitivity (Sens.)					Sensitivity (Sens.)
	Present physical examination finding	True positive (a)	<7	False Positive (b)	<7	7		Specificity (Spec.)					Specificity (Spec.)
	Negative physical examination finding	False Negative (c)		True Negative (d)		593		Pre-test probability	0.196667	0.166834	0.230359		Pre-test probability	19.6667	16.6834	23.0359
	Total		118		482	600		Positive Predictive Value (PPV)					Positive Predictive Value (PPV)
								Negative Predictive Value (NPV)					Negative Predictive Value (NPV)
								Positive Likelihood Ratio (LR+)					Positive Likelihood Ratio (LR+)
								Negative Likelihood Ratio (LR-)					Negative Likelihood Ratio (LR-)
	Decrease of vision									95% Confidence Interval					95% Confidence Interval
		Diagnostic outcome: orbital fractures						Statistic	Outcome	Lower bound	Upper bound		Statistic (100%)	Outcome	Lower bound	Upper bound
		Fracture	n	No fracture	n	Total		Sensitivity (Sens.)					Sensitivity (Sens.)
	Present physical examination finding	True positive (a)	<4	False Positive (b)	<4	4		Specificity (Spec.)					Specificity (Spec.)
	Negative physical examination finding	False Negative (c)		True Negative (d)		596		Pre-test probability	0.196667	0.166834	0.230359		Pre-test probability	19.6667	16.6834	23.0359
	Total		118		482	600		Positive Predictive Value (PPV)					Positive Predictive Value (PPV)
								Negative Predictive Value (NPV)					Negative Predictive Value (NPV)
								Positive Likelihood Ratio (LR+)					Positive Likelihood Ratio (LR+)
								Negative Likelihood Ratio (LR-)					Negative Likelihood Ratio (LR-)

## Sheet: Harrington - 2018
	Authors	Harrington et al.
	Title	External Validation of University of Wisconsin’s Clinical Criteria for Obtaining Maxillofacial Computed Tomography in Trauma
	Year	2018
	Bony step-off or instability									95% Confidence Interval					95% Confidence Interval
		Diagnostic outcome: midfacial and mandibular fractures						Statistic	Outcome	Lower bound	Upper bound		Statistic (100%)	Outcome	Lower bound	Upper bound									Bony step-off or instability
		Fracture	n	No fracture	n	Total		Sensitivity (Sens.)	0.0505051	0.0217629	0.112829		Sensitivity (Sens.)	5.05051	2.17629	11.2829		5,1	2,2	11,3		5,1 (2,2-11,3)			Sensitivity (Sens.)				5,1 (2,2-11,3)			5,1 (2,2-11,3)	100,0 (94,7-100,0)	59,3 (51,7-66,4)	100,0 (56,6-100,0)	42,0 (34,6-49,7)	#DIV/0!	0,9 (0,9-1,0)
	Present physical examination finding	True positive (a)	5	False Positive (b)	0	5		Specificity (Spec.)	1	0.946527	1		Specificity (Spec.)	100	94.6527	100		100,0	94,7	100,0		100,0 (94,7-100,0)			Specificity (Spec.)				100,0 (94,7-100,0)
	Negative physical examination finding	False Negative (c)	94	True Negative (d)	68	162		Pre-test probability	0.592814	0.517024	0.664431		Pre-test probability	59.2814	51.7024	66.4431		59,3	51,7	66,4		59,3 (51,7-66,4)			Pre-test probability				59,3 (51,7-66,4)
	Total		99		68	167		Positive Predictive Value (PPV)	1	0.565509	1		Positive Predictive Value (PPV)	100	56.5509	100		100,0	56,6	100,0		100,0 (56,6-100,0)			Positive Predictive Value (PPV)				100,0 (56,6-100,0)
								Negative Predictive Value (NPV)	0.419753	0.346476	0.496748		Negative Predictive Value (NPV)	41.9753	34.6476	49.6748		42,0	34,6	49,7		42,0 (34,6-49,7)			Negative Predictive Value (NPV)				42,0 (34,6-49,7)
								Positive Likelihood Ratio (LR+)	#DIV/0!	#DIV/0!	#DIV/0!		Positive Likelihood Ratio (LR+)	#DIV/0!	#DIV/0!	#DIV/0!		#DIV/0!	#DIV/0!	#DIV/0!		#DIV/0!			Positive Likelihood Ratio (LR+)				#DIV/0!
								Negative Likelihood Ratio (LR-)	0.949495	0.907323	0.993627		Negative Likelihood Ratio (LR-)	0.949495	0.907323	0.993627		0,9	0,9	1,0		0,9 (0,9-1,0)			Negative Likelihood Ratio (LR-)				0,9 (0,9-1,0)
	Peri-orbital swelling or contusion									95% Confidence Interval					95% Confidence Interval
		Diagnostic outcome: midfacial and mandibular fractures						Statistic	Outcome	Lower bound	Upper bound		Statistic (100%)	Outcome	Lower bound	Upper bound									Peri-orbital swelling or contusion
		Fracture	n	No fracture	n	Total		Sensitivity (Sens.)	0.474747	0.379173	0.572209		Sensitivity (Sens.)	47.4747	37.9173	57.2209		47,5	37,9	57,2		47,5 (37,9-57,2)			Sensitivity (Sens.)				47,5 (37,9-57,2)			47,5 (37,9-57,2)	63,2 (51,4-73,7)	59,3 (51,7-66,4)	65,3 (53,8-75,2)	45,3 (35,6-55,3)	1,3 (0,9-1,9)	0,8 (0,6-1,1)
	Present physical examination finding	True positive (a)	47	False Positive (b)	25	72		Specificity (Spec.)	0.632353	0.513554	0.736997		Specificity (Spec.)	63.2353	51.3554	73.6997		63,2	51,4	73,7		63,2 (51,4-73,7)			Specificity (Spec.)				63,2 (51,4-73,7)
	Negative physical examination finding	False Negative (c)	52	True Negative (d)	43	95		Pre-test probability	0.592814	0.517024	0.664431		Pre-test probability	59.2814	51.7024	66.4431		59,3	51,7	66,4		59,3 (51,7-66,4)			Pre-test probability				59,3 (51,7-66,4)
	Total		99		68	167		Positive Predictive Value (PPV)	0.652778	0.537611	0.752467		Positive Predictive Value (PPV)	65.2778	53.7611	75.2467		65,3	53,8	75,2		65,3 (53,8-75,2)			Positive Predictive Value (PPV)				65,3 (53,8-75,2)
								Negative Predictive Value (NPV)	0.452632	0.356326	0.552619		Negative Predictive Value (NPV)	45.2632	35.6326	55.2619		45,3	35,6	55,3		45,3 (35,6-55,3)			Negative Predictive Value (NPV)				45,3 (35,6-55,3)
								Positive Likelihood Ratio (LR+)	1.29131	0.888125	1.87754		Positive Likelihood Ratio (LR+)	1.29131	0.888125	1.87754		1,3	0,9	1,9		1,3 (0,9-1,9)			Positive Likelihood Ratio (LR+)				1,3 (0,9-1,9)
								Negative Likelihood Ratio (LR-)	0.830632	0.640069	1.07793		Negative Likelihood Ratio (LR-)	0.830632	0.640069	1.07793		0,8	0,6	1,1		0,8 (0,6-1,1)			Negative Likelihood Ratio (LR-)				0,8 (0,6-1,1)
	Tooth absence									95% Confidence Interval					95% Confidence Interval
		Diagnostic outcome: midfacial and mandibular fractures						Statistic	Outcome	Lower bound	Upper bound		Statistic (100%)	Outcome	Lower bound	Upper bound									Tooth absence
		Fracture	n	No fracture	n	Total		Sensitivity (Sens.)	0.111111	0.063185	0.188091		Sensitivity (Sens.)	11.1111	6.3185	18.8091		11,1	6,3	18,8		11,1 (6,3-18,8)			Sensitivity (Sens.)				11,1 (6,3-18,8)			11,1 (6,3-18,8)	100,0 (94,7-100,0)	59,3 (51,7-66,4)	100,0 (74,1-100,0)	43,6 (36,1-51,4)	#DIV/0!	0,9 (0,8-1,0)
	Present physical examination finding	True positive (a)	11	False Positive (b)	0	11		Specificity (Spec.)	1	0.946527	1		Specificity (Spec.)	100	94.6527	100		100,0	94,7	100,0		100,0 (94,7-100,0)			Specificity (Spec.)				100,0 (94,7-100,0)
	Negative physical examination finding	False Negative (c)	88	True Negative (d)	68	156		Pre-test probability	0.592814	0.517024	0.664431		Pre-test probability	59.2814	51.7024	66.4431		59,3	51,7	66,4		59,3 (51,7-66,4)			Pre-test probability				59,3 (51,7-66,4)
	Total		99		68	167		Positive Predictive Value (PPV)	1	0.74116	1		Positive Predictive Value (PPV)	100	74.116	100		100,0	74,1	100,0		100,0 (74,1-100,0)			Positive Predictive Value (PPV)				100,0 (74,1-100,0)
								Negative Predictive Value (NPV)	0.435897	0.360548	0.514328		Negative Predictive Value (NPV)	43.5897	36.0548	51.4328		43,6	36,1	51,4		43,6 (36,1-51,4)			Negative Predictive Value (NPV)				43,6 (36,1-51,4)
								Positive Likelihood Ratio (LR+)	#DIV/0!	#DIV/0!	#DIV/0!		Positive Likelihood Ratio (LR+)	#DIV/0!	#DIV/0!	#DIV/0!		#DIV/0!	#DIV/0!	#DIV/0!		#DIV/0!			Positive Likelihood Ratio (LR+)				#DIV/0!
								Negative Likelihood Ratio (LR-)	0.888889	0.829088	0.953003		Negative Likelihood Ratio (LR-)	0.888889	0.829088	0.953003		0,9	0,8	1,0		0,9 (0,8-1,0)			Negative Likelihood Ratio (LR-)				0,9 (0,8-1,0)
	Malocclusion									95% Confidence Interval					95% Confidence Interval
		Diagnostic outcome: midfacial and mandibular fractures						Statistic	Outcome	Lower bound	Upper bound		Statistic (100%)	Outcome	Lower bound	Upper bound									Malocclusion
		Fracture	n	No fracture	n	Total		Sensitivity (Sens.)	0.0808081	0.0415139	0.15142		Sensitivity (Sens.)	8.08081	4.15139	15.142		8,1	4,2	15,1		8,1 (4,2-15,1)			Sensitivity (Sens.)				8,1 (4,2-15,1)			8,1 (4,2-15,1)	100,0 (94,7-100,0)	59,3 (51,7-66,4)	100,0 (67,6-100,0)	42,8 (35,3-50,5)	#DIV/0!	0,9 (0,9-1,0)
	Present physical examination finding	True positive (a)	8	False Positive (b)	0	8		Specificity (Spec.)	1	0.946527	1		Specificity (Spec.)	100	94.6527	100		100,0	94,7	100,0		100,0 (94,7-100,0)			Specificity (Spec.)				100,0 (94,7-100,0)
	Negative physical examination finding	False Negative (c)	91	True Negative (d)	68	159		Pre-test probability	0.592814	0.517024	0.664431		Pre-test probability	59.2814	51.7024	66.4431		59,3	51,7	66,4		59,3 (51,7-66,4)			Pre-test probability				59,3 (51,7-66,4)
	Total		99		68	167		Positive Predictive Value (PPV)	1	0.675584	1		Positive Predictive Value (PPV)	100	67.5584	100		100,0	67,6	100,0		100,0 (67,6-100,0)			Positive Predictive Value (PPV)				100,0 (67,6-100,0)
								Negative Predictive Value (NPV)	0.427673	0.353371	0.505387		Negative Predictive Value (NPV)	42.7673	35.3371	50.5387		42,8	35,3	50,5		42,8 (35,3-50,5)			Negative Predictive Value (NPV)				42,8 (35,3-50,5)
								Positive Likelihood Ratio (LR+)	#DIV/0!	#DIV/0!	#DIV/0!		Positive Likelihood Ratio (LR+)	#DIV/0!	#DIV/0!	#DIV/0!		#DIV/0!	#DIV/0!	#DIV/0!		#DIV/0!			Positive Likelihood Ratio (LR+)				#DIV/0!
								Negative Likelihood Ratio (LR-)	0.919192	0.867043	0.974478		Negative Likelihood Ratio (LR-)	0.919192	0.867043	0.974478		0,9	0,9	1,0		0,9 (0,9-1,0)			Negative Likelihood Ratio (LR-)				0,9 (0,9-1,0)
	Facial laceration									95% Confidence Interval					95% Confidence Interval
		Diagnostic outcome: midfacial and mandibular fractures						Statistic	Outcome	Lower bound	Upper bound		Statistic (100%)	Outcome	Lower bound	Upper bound									Facial laceration
		Fracture	n	No fracture	n	Total		Sensitivity (Sens.)	0.424242	0.331509	0.522635		Sensitivity (Sens.)	42.4242	33.1509	52.2635		42,4	33,2	52,3		42,4 (33,2-52,3)			Sensitivity (Sens.)				42,4 (33,2-52,3)			42,4 (33,2-52,3)	57,4 (45,5-68,4)	59,3 (51,7-66,4)	59,2 (47,5-69,8)	40,6 (31,3-50,6)	1,0 (0,7-1,4)	1,0 (0,8-1,3)
	Present physical examination finding	True positive (a)	42	False Positive (b)	29	71		Specificity (Spec.)	0.573529	0.455166	0.684029		Specificity (Spec.)	57.3529	45.5166	68.4029		57,4	45,5	68,4		57,4 (45,5-68,4)			Specificity (Spec.)				57,4 (45,5-68,4)
	Negative physical examination finding	False Negative (c)	57	True Negative (d)	39	96		Pre-test probability	0.592814	0.517024	0.664431		Pre-test probability	59.2814	51.7024	66.4431		59,3	51,7	66,4		59,3 (51,7-66,4)			Pre-test probability				59,3 (51,7-66,4)
	Total		99		68	167		Positive Predictive Value (PPV)	0.591549	0.475386	0.698314		Positive Predictive Value (PPV)	59.1549	47.5386	69.8314		59,2	47,5	69,8		59,2 (47,5-69,8)			Positive Predictive Value (PPV)				59,2 (47,5-69,8)
								Negative Predictive Value (NPV)	0.40625	0.313451	0.506263		Negative Predictive Value (NPV)	40.625	31.3451	50.6263		40,6	31,3	50,6		40,6 (31,3-50,6)			Negative Predictive Value (NPV)				40,6 (31,3-50,6)
								Positive Likelihood Ratio (LR+)	0.994775	0.694961	1.42393		Positive Likelihood Ratio (LR+)	0.994775	0.694961	1.42393		1,0	0,7	1,4		1,0 (0,7-1,4)			Positive Likelihood Ratio (LR+)				1,0 (0,7-1,4)
								Negative Likelihood Ratio (LR-)	1.00389	0.769641	1.30942		Negative Likelihood Ratio (LR-)	1.00389	0.769641	1.30942		1,0	0,8	1,3		1,0 (0,8-1,3)			Negative Likelihood Ratio (LR-)				1,0 (0,8-1,3)

## Sheet: Holmgren - 2004
	Authors	Holmgren et al.
	Title	Facial Soft Tissue Injuries as an Aid to Ordering a Combination Head and Facial Computed Tomography in Trauma Patients
	Year	2004
	Lip laceration									95% Confidence Interval					95% Confidence Interval
		Diagnostic outcome: facial fractures, not further specified						Statistic	Outcome	Lower bound	Upper bound		Statistic (100%)	Outcome	Lower bound	Upper bound									Lip laceration
		Fracture	n	No fracture	n	Total		Sensitivity (Sens.)	0.262055	0.224603	0.303308		Sensitivity (Sens.)	26.2055	22.4603	30.3308		26,2	22,5	30,3		26,2 (22,5-30,3)			Sensitivity (Sens.)				26,2 (22,5-30,3)			26,2 (22,5-30,3)	85,3 (80,9-88,9)	61,4 (57,9-64,7)	74,0 (66,9-80,0)	42,1 (38,2-46,1)	1,8 (1,3-2,4)	0,9 (0,8-0,9)
	Present physical examination finding	True positive (a)	125	False Positive (b)	44	169		Specificity (Spec.)	0.853333	0.808837	0.888895		Specificity (Spec.)	85.3333	80.8837	88.8895		85,3	80,9	88,9		85,3 (80,9-88,9)			Specificity (Spec.)				85,3 (80,9-88,9)
	Negative physical examination finding	False Negative (c)	352	True Negative (d)	256	608		Pre-test probability	0.6139	0.579186	0.647492		Pre-test probability	61.39	57.9186	64.7492		61,4	57,9	64,7		61,4 (57,9-64,7)			Pre-test probability				61,4 (57,9-64,7)
	Total		477		300	777		Positive Predictive Value (PPV)	0.739645	0.66868	0.799957		Positive Predictive Value (PPV)	73.9645	66.868	79.9957		74,0	66,9	80,0		74,0 (66,9-80,0)			Positive Predictive Value (PPV)				74,0 (66,9-80,0)
								Negative Predictive Value (NPV)	0.421053	0.382423	0.460674		Negative Predictive Value (NPV)	42.1053	38.2423	46.0674		42,1	38,2	46,1		42,1 (38,2-46,1)			Negative Predictive Value (NPV)				42,1 (38,2-46,1)
								Positive Likelihood Ratio (LR+)	1.78674	1.3082	2.44033		Positive Likelihood Ratio (LR+)	1.78674	1.3082	2.44033		1,8	1,3	2,4		1,8 (1,3-2,4)			Positive Likelihood Ratio (LR+)				1,8 (1,3-2,4)
								Negative Likelihood Ratio (LR-)	0.86478	0.805397	0.928541		Negative Likelihood Ratio (LR-)	0.86478	0.805397	0.928541		0,9	0,8	0,9		0,9 (0,8-0,9)			Negative Likelihood Ratio (LR-)				0,9 (0,8-0,9)
	Intra-oral laceration									95% Confidence Interval					95% Confidence Interval
		Diagnostic outcome: facial fractures, not further specified						Statistic	Outcome	Lower bound	Upper bound		Statistic (100%)	Outcome	Lower bound	Upper bound									Intra-oral laceration
		Fracture	n	No fracture	n	Total		Sensitivity (Sens.)	0.285115	0.246442	0.327222		Sensitivity (Sens.)	28.5115	24.6442	32.7222		28,5	24,6	32,7		28,5 (24,6-32,7)			Sensitivity (Sens.)				28,5 (24,6-32,7)			28,5 (24,6-32,7)	90,3 (86,5-93,2)	61,4 (57,9-64,7)	82,4 (75,9-87,5)	44,3 (40,4-48,2)	2,9 (2,0-4,3)	0,8 (0,7-0,8)
	Present physical examination finding	True positive (a)	136	False Positive (b)	29	165		Specificity (Spec.)	0.903333	0.864617	0.93185		Specificity (Spec.)	90.3333	86.4617	93.185		90,3	86,5	93,2		90,3 (86,5-93,2)			Specificity (Spec.)				90,3 (86,5-93,2)
	Negative physical examination finding	False Negative (c)	341	True Negative (d)	271	612		Pre-test probability	0.6139	0.579186	0.647492		Pre-test probability	61.39	57.9186	64.7492		61,4	57,9	64,7		61,4 (57,9-64,7)			Pre-test probability				61,4 (57,9-64,7)
	Total		477		300	777		Positive Predictive Value (PPV)	0.824242	0.758981	0.874749		Positive Predictive Value (PPV)	82.4242	75.8981	87.4749		82,4	75,9	87,5		82,4 (75,9-87,5)			Positive Predictive Value (PPV)				82,4 (75,9-87,5)
								Negative Predictive Value (NPV)	0.44281	0.403934	0.4824		Negative Predictive Value (NPV)	44.281	40.3934	48.24		44,3	40,4	48,2		44,3 (40,4-48,2)			Negative Predictive Value (NPV)				44,3 (40,4-48,2)
								Positive Likelihood Ratio (LR+)	2.94947	2.02922	4.28705		Positive Likelihood Ratio (LR+)	2.94947	2.02922	4.28705		2,9	2,0	4,3		2,9 (2,0-4,3)			Positive Likelihood Ratio (LR+)				2,9 (2,0-4,3)
								Negative Likelihood Ratio (LR-)	0.791385	0.739587	0.846811		Negative Likelihood Ratio (LR-)	0.791385	0.739587	0.846811		0,8	0,7	0,8		0,8 (0,7-0,8)			Negative Likelihood Ratio (LR-)				0,8 (0,7-0,8)
	Nasal laceration									95% Confidence Interval					95% Confidence Interval
		Diagnostic outcome: facial fractures, not further specified						Statistic	Outcome	Lower bound	Upper bound		Statistic (100%)	Outcome	Lower bound	Upper bound									Nasal laceration
		Fracture	n	No fracture	n	Total		Sensitivity (Sens.)	0.209644	0.175506	0.248421		Sensitivity (Sens.)	20.9644	17.5506	24.8421		21,0	17,6	24,8		21,0 (17,6-24,8)			Sensitivity (Sens.)				21,0 (17,6-24,8)			21,0 (17,6-24,8)	91,3 (87,6-94,0)	61,4 (57,9-64,7)	79,4 (71,5-85,5)	42,1 (38,4-45,9)	2,4 (1,6-3,6)	0,9 (0,8-0,9)
	Present physical examination finding	True positive (a)	100	False Positive (b)	26	126		Specificity (Spec.)	0.913333	0.876043	0.940172		Specificity (Spec.)	91.3333	87.6043	94.0172		91,3	87,6	94,0		91,3 (87,6-94,0)			Specificity (Spec.)				91,3 (87,6-94,0)
	Negative physical examination finding	False Negative (c)	377	True Negative (d)	274	651		Pre-test probability	0.6139	0.579186	0.647492		Pre-test probability	61.39	57.9186	64.7492		61,4	57,9	64,7		61,4 (57,9-64,7)			Pre-test probability				61,4 (57,9-64,7)
	Total		477		300	777		Positive Predictive Value (PPV)	0.793651	0.714814	0.855112		Positive Predictive Value (PPV)	79.3651	71.4814	85.5112		79,4	71,5	85,5		79,4 (71,5-85,5)			Positive Predictive Value (PPV)				79,4 (71,5-85,5)
								Negative Predictive Value (NPV)	0.420891	0.383538	0.459172		Negative Predictive Value (NPV)	42.0891	38.3538	45.9172		42,1	38,4	45,9		42,1 (38,4-45,9)			Negative Predictive Value (NPV)				42,1 (38,4-45,9)
								Positive Likelihood Ratio (LR+)	2.41896	1.61084	3.63251		Positive Likelihood Ratio (LR+)	2.41896	1.61084	3.63251		2,4	1,6	3,6		2,4 (1,6-3,6)			Positive Likelihood Ratio (LR+)				2,4 (1,6-3,6)
								Negative Likelihood Ratio (LR-)	0.865354	0.81668	0.916928		Negative Likelihood Ratio (LR-)	0.865354	0.81668	0.916928		0,9	0,8	0,9		0,9 (0,8-0,9)			Negative Likelihood Ratio (LR-)				0,9 (0,8-0,9)
	Scalp/facial contusion									95% Confidence Interval					95% Confidence Interval
		Diagnostic outcome: facial fractures, not further specified						Statistic	Outcome	Lower bound	Upper bound		Statistic (100%)	Outcome	Lower bound	Upper bound									Scalp/facial contusion
		Fracture	n	No fracture	n	Total		Sensitivity (Sens.)	0.249476	0.212749	0.290206		Sensitivity (Sens.)	24.9476	21.2749	29.0206		24,9	21,3	29,0		24,9 (21,3-29,0)			Sensitivity (Sens.)				24,9 (21,3-29,0)			24,9 (21,3-29,0)	47,3 (41,8-53,0)	61,4 (57,9-64,7)	43,0 (37,3-48,8)	28,4 (24,6-32,5)	0,5 (0,4-0,6)	1,6 (1,4-1,8)
	Present physical examination finding	True positive (a)	119	False Positive (b)	158	277		Specificity (Spec.)	0.473333	0.417528	0.529813		Specificity (Spec.)	47.3333	41.7528	52.9813		47,3	41,8	53,0		47,3 (41,8-53,0)			Specificity (Spec.)				47,3 (41,8-53,0)
	Negative physical examination finding	False Negative (c)	358	True Negative (d)	142	500		Pre-test probability	0.6139	0.579186	0.647492		Pre-test probability	61.39	57.9186	64.7492		61,4	57,9	64,7		61,4 (57,9-64,7)			Pre-test probability				61,4 (57,9-64,7)
	Total		477		300	777		Positive Predictive Value (PPV)	0.429603	0.372662	0.48847		Positive Predictive Value (PPV)	42.9603	37.2662	48.847		43,0	37,3	48,8		43,0 (37,3-48,8)			Positive Predictive Value (PPV)				43,0 (37,3-48,8)
								Negative Predictive Value (NPV)	0.284	0.246237	0.325057		Negative Predictive Value (NPV)	28.4	24.6237	32.5057		28,4	24,6	32,5		28,4 (24,6-32,5)			Negative Predictive Value (NPV)				28,4 (24,6-32,5)
								Positive Likelihood Ratio (LR+)	0.473688	0.392096	0.57226		Positive Likelihood Ratio (LR+)	0.473688	0.392096	0.57226		0,5	0,4	0,6		0,5 (0,4-0,6)			Positive Likelihood Ratio (LR+)				0,5 (0,4-0,6)
								Negative Likelihood Ratio (LR-)	1.58561	1.39219	1.80592		Negative Likelihood Ratio (LR-)	1.58561	1.39219	1.80592		1,6	1,4	1,8		1,6 (1,4-1,8)			Negative Likelihood Ratio (LR-)				1,6 (1,4-1,8)
	Eyelid laceration									95% Confidence Interval					95% Confidence Interval
		Diagnostic outcome: facial fractures, not further specified						Statistic	Outcome	Lower bound	Upper bound		Statistic (100%)	Outcome	Lower bound	Upper bound									Eyelid laceration
		Fracture	n	No fracture	n	Total		Sensitivity (Sens.)	0.132075	0.10461	0.16542		Sensitivity (Sens.)	13.2075	10.461	16.542		13,2	10,5	16,5		13,2 (10,5-16,5)			Sensitivity (Sens.)				13,2 (10,5-16,5)			13,2 (10,5-16,5)	87,0 (82,7-90,3)	61,4 (57,9-64,7)	61,8 (52,1-70,6)	38,7 (35,1-42,4)	1,0 (0,7-1,5)	1,0 (0,9-1,1)
	Present physical examination finding	True positive (a)	63	False Positive (b)	39	102		Specificity (Spec.)	0.87	0.827219	0.903425		Specificity (Spec.)	87	82.7219	90.3425		87,0	82,7	90,3		87,0 (82,7-90,3)			Specificity (Spec.)				87,0 (82,7-90,3)
	Negative physical examination finding	False Negative (c)	414	True Negative (d)	261	675		Pre-test probability	0.6139	0.579186	0.647492		Pre-test probability	61.39	57.9186	64.7492		61,4	57,9	64,7		61,4 (57,9-64,7)			Pre-test probability				61,4 (57,9-64,7)
	Total		477		300	777		Positive Predictive Value (PPV)	0.617647	0.520696	0.706058		Positive Predictive Value (PPV)	61.7647	52.0696	70.6058		61,8	52,1	70,6		61,8 (52,1-70,6)			Positive Predictive Value (PPV)				61,8 (52,1-70,6)
								Negative Predictive Value (NPV)	0.386667	0.350668	0.423948		Negative Predictive Value (NPV)	38.6667	35.0668	42.3948		38,7	35,1	42,4		38,7 (35,1-42,4)			Negative Predictive Value (NPV)				38,7 (35,1-42,4)
								Positive Likelihood Ratio (LR+)	1.01597	0.700137	1.47426		Positive Likelihood Ratio (LR+)	1.01597	0.700137	1.47426		1,0	0,7	1,5		1,0 (0,7-1,5)			Positive Likelihood Ratio (LR+)				1,0 (0,7-1,5)
								Negative Likelihood Ratio (LR-)	0.997614	0.943258	1.0551		Negative Likelihood Ratio (LR-)	0.997614	0.943258	1.0551		1,0	0,9	1,1		1,0 (0,9-1,1)			Negative Likelihood Ratio (LR-)				1,0 (0,9-1,1)
	Peri-orbital contusion									95% Confidence Interval					95% Confidence Interval
		Diagnostic outcome: facial fractures, not further specified						Statistic	Outcome	Lower bound	Upper bound		Statistic (100%)	Outcome	Lower bound	Upper bound									Peri-orbital contusion
		Fracture	n	No fracture	n	Total		Sensitivity (Sens.)	0.293501	0.254415	0.335886		Sensitivity (Sens.)	29.3501	25.4415	33.5886		29,4	25,4	33,6		29,4 (25,4-33,6)			Sensitivity (Sens.)				29,4 (25,4-33,6)			29,4 (25,4-33,6)	85,3 (80,9-88,9)	61,4 (57,9-64,7)	76,1 (69,4-81,7)	43,2 (39,2-47,2)	2,0 (1,5-2,7)	0,8 (0,8-0,9)
	Present physical examination finding	True positive (a)	140	False Positive (b)	44	184		Specificity (Spec.)	0.853333	0.808837	0.888895		Specificity (Spec.)	85.3333	80.8837	88.8895		85,3	80,9	88,9		85,3 (80,9-88,9)			Specificity (Spec.)				85,3 (80,9-88,9)
	Negative physical examination finding	False Negative (c)	337	True Negative (d)	256	593		Pre-test probability	0.6139	0.579186	0.647492		Pre-test probability	61.39	57.9186	64.7492		61,4	57,9	64,7		61,4 (57,9-64,7)			Pre-test probability				61,4 (57,9-64,7)
	Total		477		300	777		Positive Predictive Value (PPV)	0.76087	0.694301	0.816768		Positive Predictive Value (PPV)	76.087	69.4301	81.6768		76,1	69,4	81,7		76,1 (69,4-81,7)			Positive Predictive Value (PPV)				76,1 (69,4-81,7)
								Negative Predictive Value (NPV)	0.431703	0.392402	0.471883		Negative Predictive Value (NPV)	43.1703	39.2402	47.1883		43,2	39,2	47,2		43,2 (39,2-47,2)			Negative Predictive Value (NPV)				43,2 (39,2-47,2)
								Positive Likelihood Ratio (LR+)	2.00114	1.473	2.71865		Positive Likelihood Ratio (LR+)	2.00114	1.473	2.71865		2,0	1,5	2,7		2,0 (1,5-2,7)			Positive Likelihood Ratio (LR+)				2,0 (1,5-2,7)
								Negative Likelihood Ratio (LR-)	0.827928	0.768508	0.891943		Negative Likelihood Ratio (LR-)	0.827928	0.768508	0.891943		0,8	0,8	0,9		0,8 (0,8-0,9)			Negative Likelihood Ratio (LR-)				0,8 (0,8-0,9)
	Eye-lid contusion									95% Confidence Interval					95% Confidence Interval
		Diagnostic outcome: facial fractures, not further specified						Statistic	Outcome	Lower bound	Upper bound		Statistic (100%)	Outcome	Lower bound	Upper bound									Eye-lid contusion
		Fracture	n	No fracture	n	Total		Sensitivity (Sens.)	0.0272537	0.015995	0.0460662		Sensitivity (Sens.)	2.72537	1.5995	4.60662		2,7	1,6	4,6		2,7 (1,6-4,6)			Sensitivity (Sens.)				2,7 (1,6-4,6)			2,7 (1,6-4,6)	98,7 (96,6-99,5)	61,4 (57,9-64,7)	76,5 (52,7-90,4)	38,9 (35,5-42,5)	2,0 (0,7-6,2)	1,0 (1,0-1,0)
	Present physical examination finding	True positive (a)	13	False Positive (b)	4	17		Specificity (Spec.)	0.986667	0.966224	0.994803		Specificity (Spec.)	98.6667	96.6224	99.4803		98,7	96,6	99,5		98,7 (96,6-99,5)			Specificity (Spec.)				98,7 (96,6-99,5)
	Negative physical examination finding	False Negative (c)	464	True Negative (d)	296	760		Pre-test probability	0.6139	0.579186	0.647492		Pre-test probability	61.39	57.9186	64.7492		61,4	57,9	64,7		61,4 (57,9-64,7)			Pre-test probability				61,4 (57,9-64,7)
	Total		477		300	777		Positive Predictive Value (PPV)	0.764706	0.527378	0.904451		Positive Predictive Value (PPV)	76.4706	52.7378	90.4451		76,5	52,7	90,4		76,5 (52,7-90,4)			Positive Predictive Value (PPV)				76,5 (52,7-90,4)
								Negative Predictive Value (NPV)	0.389474	0.355443	0.424616		Negative Predictive Value (NPV)	38.9474	35.5443	42.4616		38,9	35,5	42,5		38,9 (35,5-42,5)			Negative Predictive Value (NPV)				38,9 (35,5-42,5)
								Positive Likelihood Ratio (LR+)	2.04403	0.672733	6.21054		Positive Likelihood Ratio (LR+)	2.04403	0.672733	6.21054		2,0	0,7	6,2		2,0 (0,7-6,2)			Positive Likelihood Ratio (LR+)				2,0 (0,7-6,2)
								Negative Likelihood Ratio (LR-)	0.985892	0.966401	1.00577		Negative Likelihood Ratio (LR-)	0.985892	0.966401	1.00577		1,0	1,0	1,0		1,0 (1,0-1,0)			Negative Likelihood Ratio (LR-)				1,0 (1,0-1,0)
	Conjunctival laceration									95% Confidence Interval					95% Confidence Interval
		Diagnostic outcome: facial fractures, not further specified						Statistic	Outcome	Lower bound	Upper bound		Statistic (100%)	Outcome	Lower bound	Upper bound									Conjunctival laceration
		Fracture	n	No fracture	n	Total		Sensitivity (Sens.)	0.00628931	0.00214115	0.0183263		Sensitivity (Sens.)	0.628931	0.214115	1.83263		0,6	0,2	1,8		0,6 (0,2-1,8)			Sensitivity (Sens.)				0,6 (0,2-1,8)			0,6 (0,2-1,8)	99,0 (97,1-99,7)	61,4 (57,9-64,7)	50,0 (18,8-81,2)	38,5 (35,2-42,0)	0,6 (0,1-3,1)	1,0 (1,0-1,0)
	Present physical examination finding	True positive (a)	3	False Positive (b)	3	6		Specificity (Spec.)	0.99	0.971016	0.996593		Specificity (Spec.)	99	97.1016	99.6593		99,0	97,1	99,7		99,0 (97,1-99,7)			Specificity (Spec.)				99,0 (97,1-99,7)
	Negative physical examination finding	False Negative (c)	474	True Negative (d)	297	771		Pre-test probability	0.6139	0.579186	0.647492		Pre-test probability	61.39	57.9186	64.7492		61,4	57,9	64,7		61,4 (57,9-64,7)			Pre-test probability				61,4 (57,9-64,7)
	Total		477		300	777		Positive Predictive Value (PPV)	0.5	0.187613	0.812387		Positive Predictive Value (PPV)	50	18.7613	81.2387		50,0	18,8	81,2		50,0 (18,8-81,2)			Positive Predictive Value (PPV)				50,0 (18,8-81,2)
								Negative Predictive Value (NPV)	0.385214	0.351512	0.420054		Negative Predictive Value (NPV)	38.5214	35.1512	42.0054		38,5	35,2	42,0		38,5 (35,2-42,0)			Negative Predictive Value (NPV)				38,5 (35,2-42,0)
								Positive Likelihood Ratio (LR+)	0.628931	0.127768	3.09587		Positive Likelihood Ratio (LR+)	0.628931	0.127768	3.09587		0,6	0,1	3,1		0,6 (0,1-3,1)			Positive Likelihood Ratio (LR+)				0,6 (0,1-3,1)
								Negative Likelihood Ratio (LR-)	1.00375	0.99036	1.01732		Negative Likelihood Ratio (LR-)	1.00375	0.99036	1.01732		1,0	1,0	1,0		1,0 (1,0-1,0)			Negative Likelihood Ratio (LR-)				1,0 (1,0-1,0)
	Subconjuctival hemorrhage									95% Confidence Interval					95% Confidence Interval
		Diagnostic outcome: facial fractures, not further specified						Statistic	Outcome	Lower bound	Upper bound		Statistic (100%)	Outcome	Lower bound	Upper bound									Subconjuctival hemorrhage
		Fracture	n	No fracture	n	Total		Sensitivity (Sens.)	0.0880503	0.0658003	0.116883		Sensitivity (Sens.)	8.80503	6.58003	11.6883		8,8	6,6	11,7		8,8 (6,6-11,7)			Sensitivity (Sens.)				8,8 (6,6-11,7)			8,8 (6,6-11,7)	96,0 (93,1-97,7)	61,4 (57,9-64,7)	77,8 (65,1-86,8)	39,8 (36,3-43,4)	2,2 (1,2-4,1)	0,9 (0,9-1,0)
	Present physical examination finding	True positive (a)	42	False Positive (b)	12	54		Specificity (Spec.)	0.96	0.931395	0.976973		Specificity (Spec.)	96	93.1395	97.6973		96,0	93,1	97,7		96,0 (93,1-97,7)			Specificity (Spec.)				96,0 (93,1-97,7)
	Negative physical examination finding	False Negative (c)	435	True Negative (d)	288	723		Pre-test probability	0.6139	0.579186	0.647492		Pre-test probability	61.39	57.9186	64.7492		61,4	57,9	64,7		61,4 (57,9-64,7)			Pre-test probability				61,4 (57,9-64,7)
	Total		477		300	777		Positive Predictive Value (PPV)	0.777778	0.650611	0.868047		Positive Predictive Value (PPV)	77.7778	65.0611	86.8047		77,8	65,1	86,8		77,8 (65,1-86,8)			Positive Predictive Value (PPV)				77,8 (65,1-86,8)
								Negative Predictive Value (NPV)	0.39834	0.363283	0.434472		Negative Predictive Value (NPV)	39.834	36.3283	43.4472		39,8	36,3	43,4		39,8 (36,3-43,4)			Negative Predictive Value (NPV)				39,8 (36,3-43,4)
								Positive Likelihood Ratio (LR+)	2.20126	1.17814	4.11287		Positive Likelihood Ratio (LR+)	2.20126	1.17814	4.11287		2,2	1,2	4,1		2,2 (1,2-4,1)			Positive Likelihood Ratio (LR+)				2,2 (1,2-4,1)
								Negative Likelihood Ratio (LR-)	0.949948	0.916165	0.984975		Negative Likelihood Ratio (LR-)	0.949948	0.916165	0.984975		0,9	0,9	1,0		0,9 (0,9-1,0)			Negative Likelihood Ratio (LR-)				0,9 (0,9-1,0)
	Eyebrow laceration									95% Confidence Interval					95% Confidence Interval
		Diagnostic outcome: facial fractures, not further specified						Statistic	Outcome	Lower bound	Upper bound		Statistic (100%)	Outcome	Lower bound	Upper bound									Eyebrow laceration
		Fracture	n	No fracture	n	Total		Sensitivity (Sens.)	0.0985325	0.0749084	0.128571		Sensitivity (Sens.)	9.85325	7.49084	12.8571		9,9	7,5	12,9		9,9 (7,5-12,9)			Sensitivity (Sens.)				9,9 (7,5-12,9)			9,9 (7,5-12,9)	90,0 (86,1-92,9)	61,4 (57,9-64,7)	61,0 (49,9-71,2)	38,6 (35,0-42,2)	1,0 (0,6-1,5)	1,0 (1,0-1,1)
	Present physical examination finding	True positive (a)	47	False Positive (b)	30	77		Specificity (Spec.)	0.9	0.860833	0.929053		Specificity (Spec.)	90	86.0833	92.9053		90,0	86,1	92,9		90,0 (86,1-92,9)			Specificity (Spec.)				90,0 (86,1-92,9)
	Negative physical examination finding	False Negative (c)	430	True Negative (d)	270	700		Pre-test probability	0.6139	0.579186	0.647492		Pre-test probability	61.39	57.9186	64.7492		61,4	57,9	64,7		61,4 (57,9-64,7)			Pre-test probability				61,4 (57,9-64,7)
	Total		477		300	777		Positive Predictive Value (PPV)	0.61039	0.498709	0.711579		Positive Predictive Value (PPV)	61.039	49.8709	71.1579		61,0	49,9	71,2		61,0 (49,9-71,2)			Positive Predictive Value (PPV)				61,0 (49,9-71,2)
								Negative Predictive Value (NPV)	0.385714	0.350371	0.422305		Negative Predictive Value (NPV)	38.5714	35.0371	42.2305		38,6	35,0	42,2		38,6 (35,0-42,2)			Negative Predictive Value (NPV)				38,6 (35,0-42,2)
								Positive Likelihood Ratio (LR+)	0.985325	0.637982	1.52178		Positive Likelihood Ratio (LR+)	0.985325	0.637982	1.52178		1,0	0,6	1,5		1,0 (0,6-1,5)			Positive Likelihood Ratio (LR+)				1,0 (0,6-1,5)
								Negative Likelihood Ratio (LR-)	1.00163	0.954697	1.05087		Negative Likelihood Ratio (LR-)	1.00163	0.954697	1.05087		1,0	1,0	1,1		1,0 (1,0-1,1)			Negative Likelihood Ratio (LR-)				1,0 (1,0-1,1)

## Sheet: Huang - 2017
	Authors	Huang et al.
	Title	Simultaneous head and facial computed tomography scans for assessing facial fractures in patients with traumatic brain injury
	Year	2017
	Facial wound									95% Confidence Interval					95% Confidence Interval
		Diagnostic outcome: midfacial and mandibular fractures						Statistic	Outcome	Lower bound	Upper bound		Statistic (100%)	Outcome	Lower bound	Upper bound									Facial wound
		Fracture	n	No fracture	n	Total		Sensitivity (Sens.)	0.98	0.949712	0.992196		Sensitivity (Sens.)	98	94.9712	99.2196		98,0	95,0	99,2		98,0 (95,0-99,2)			Sensitivity (Sens.)				98,0 (95,0-99,2)			98,0 (95,0-99,2)	70,0 (67,6-72,3)	12,1 (10,6-13,8)	31,1 (27,6-34,8)	99,6 (99,0-99,8)	3,3 (3,0-3,5)	0,0 (0,0-0,1)
	Present physical examination finding	True positive (a)	196	False Positive (b)	435	631		Specificity (Spec.)	0.699793	0.67569	0.72284		Specificity (Spec.)	69.9793	67.569	72.284		70,0	67,6	72,3		70,0 (67,6-72,3)			Specificity (Spec.)				70,0 (67,6-72,3)
	Negative physical examination finding	False Negative (c)	4	True Negative (d)	1014	1018		Pre-test probability	0.121286	0.106403	0.137929		Pre-test probability	12.1286	10.6403	13.7929		12,1	10,6	13,8		12,1 (10,6-13,8)			Pre-test probability				12,1 (10,6-13,8)
	Total		200		1449	1649		Positive Predictive Value (PPV)	0.310618	0.275749	0.347779		Positive Predictive Value (PPV)	31.0618	27.5749	34.7779		31,1	27,6	34,8		31,1 (27,6-34,8)			Positive Predictive Value (PPV)				31,1 (27,6-34,8)
								Negative Predictive Value (NPV)	0.996071	0.989941	0.998471		Negative Predictive Value (NPV)	99.6071	98.9941	99.8471		99,6	99,0	99,8		99,6 (99,0-99,8)			Negative Predictive Value (NPV)				99,6 (99,0-99,8)
								Positive Likelihood Ratio (LR+)	3.26441	3.01022	3.54008		Positive Likelihood Ratio (LR+)	3.26441	3.01022	3.54008		3,3	3,0	3,5		3,3 (3,0-3,5)			Positive Likelihood Ratio (LR+)				3,3 (3,0-3,5)
								Negative Likelihood Ratio (LR-)	0.0285799	0.0108262	0.0754477		Negative Likelihood Ratio (LR-)	0.0285799	0.0108262	0.0754477		0,0	0,0	0,1		0,0 (0,0-0,1)			Negative Likelihood Ratio (LR-)				0,0 (0,0-0,1)
	Tooth rupture									95% Confidence Interval					95% Confidence Interval
		Diagnostic outcome: midfacial and mandibular fractures						Statistic	Outcome	Lower bound	Upper bound		Statistic (100%)	Outcome	Lower bound	Upper bound									Tooth rupture
		Fracture	n	No fracture	n	Total		Sensitivity (Sens.)	0.045	0.0238523	0.0832976		Sensitivity (Sens.)	4.5	2.38523	8.32976		4,5	2,4	8,3		4,5 (2,4-8,3)			Sensitivity (Sens.)				4,5 (2,4-8,3)			4,5 (2,4-8,3)	99,2 (98,6-99,5)	12,1 (10,6-13,8)	42,9 (24,5-63,5)	88,3 (86,6-89,7)	5,4 (2,3-12,7)	1,0 (0,9-1,0)
	Present physical examination finding	True positive (a)	9	False Positive (b)	12	21		Specificity (Spec.)	0.991718	0.98558	0.995256		Specificity (Spec.)	99.1718	98.558	99.5256		99,2	98,6	99,5		99,2 (98,6-99,5)			Specificity (Spec.)				99,2 (98,6-99,5)
	Negative physical examination finding	False Negative (c)	191	True Negative (d)	1437	1628		Pre-test probability	0.121286	0.106403	0.137929		Pre-test probability	12.1286	10.6403	13.7929		12,1	10,6	13,8		12,1 (10,6-13,8)			Pre-test probability				12,1 (10,6-13,8)
	Total		200		1449	1649		Positive Predictive Value (PPV)	0.428571	0.244697	0.634538		Positive Predictive Value (PPV)	42.8571	24.4697	63.4538		42,9	24,5	63,5		42,9 (24,5-63,5)			Positive Predictive Value (PPV)				42,9 (24,5-63,5)
								Negative Predictive Value (NPV)	0.882678	0.866138	0.897417		Negative Predictive Value (NPV)	88.2678	86.6138	89.7417		88,3	86,6	89,7		88,3 (86,6-89,7)			Negative Predictive Value (NPV)				88,3 (86,6-89,7)
								Positive Likelihood Ratio (LR+)	5.43375	2.31889	12.7326		Positive Likelihood Ratio (LR+)	5.43375	2.31889	12.7326		5,4	2,3	12,7		5,4 (2,3-12,7)			Positive Likelihood Ratio (LR+)				5,4 (2,3-12,7)
								Negative Likelihood Ratio (LR-)	0.962975	0.934094	0.992749		Negative Likelihood Ratio (LR-)	0.962975	0.934094	0.992749		1,0	0,9	1,0		1,0 (0,9-1,0)			Negative Likelihood Ratio (LR-)				1,0 (0,9-1,0)
	Epistaxis									95% Confidence Interval					95% Confidence Interval
		Diagnostic outcome: midfacial and mandibular fractures						Statistic	Outcome	Lower bound	Upper bound		Statistic (100%)	Outcome	Lower bound	Upper bound									Epistaxis
		Fracture	n	No fracture	n	Total		Sensitivity (Sens.)	0.25	0.195081	0.314342		Sensitivity (Sens.)	25	19.5081	31.4342		25,0	19,5	31,4		25,0 (19,5-31,4)			Sensitivity (Sens.)				25,0 (19,5-31,4)			25,0 (19,5-31,4)	99,3 (98,7-99,6)	12,1 (10,6-13,8)	83,3 (72,0-90,7)	90,6 (89,0-91,9)	36,2 (18,7-70,3)	0,8 (0,7-0,8)
	Present physical examination finding	True positive (a)	50	False Positive (b)	10	60		Specificity (Spec.)	0.993099	0.987343	0.996247		Specificity (Spec.)	99.3099	98.7343	99.6247		99,3	98,7	99,6		99,3 (98,7-99,6)			Specificity (Spec.)				99,3 (98,7-99,6)
	Negative physical examination finding	False Negative (c)	150	True Negative (d)	1439	1589		Pre-test probability	0.121286	0.106403	0.137929		Pre-test probability	12.1286	10.6403	13.7929		12,1	10,6	13,8		12,1 (10,6-13,8)			Pre-test probability				12,1 (10,6-13,8)
	Total		200		1449	1649		Positive Predictive Value (PPV)	0.833333	0.719681	0.906869		Positive Predictive Value (PPV)	83.3333	71.9681	90.6869		83,3	72,0	90,7		83,3 (72,0-90,7)			Positive Predictive Value (PPV)				83,3 (72,0-90,7)
								Negative Predictive Value (NPV)	0.905601	0.890231	0.919015		Negative Predictive Value (NPV)	90.5601	89.0231	91.9015		90,6	89,0	91,9		90,6 (89,0-91,9)			Negative Predictive Value (NPV)				90,6 (89,0-91,9)
								Positive Likelihood Ratio (LR+)	36.225	18.673	70.2753		Positive Likelihood Ratio (LR+)	36.225	18.673	70.2753		36,2	18,7	70,3		36,2 (18,7-70,3)			Positive Likelihood Ratio (LR+)				36,2 (18,7-70,3)
								Negative Likelihood Ratio (LR-)	0.755212	0.697057	0.818219		Negative Likelihood Ratio (LR-)	0.755212	0.697057	0.818219		0,8	0,7	0,8		0,8 (0,7-0,8)			Negative Likelihood Ratio (LR-)				0,8 (0,7-0,8)
	Forehead wound									95% Confidence Interval					95% Confidence Interval
		Diagnostic outcome: midfacial and mandibular fractures						Statistic	Outcome	Lower bound	Upper bound		Statistic (100%)	Outcome	Lower bound	Upper bound									Forehead wound
		Fracture	n	No fracture	n	Total		Sensitivity (Sens.)	0.28	0.222368	0.345924		Sensitivity (Sens.)	28	22.2368	34.5924		28,0	22,2	34,6		28,0 (22,2-34,6)			Sensitivity (Sens.)				28,0 (22,2-34,6)			28,0 (22,2-34,6)	85,5 (83,6-87,2)	12,1 (10,6-13,8)	21,1 (16,6-26,3)	89,6 (87,9-91,1)	1,9 (1,5-2,5)	0,8 (0,8-0,9)
	Present physical examination finding	True positive (a)	56	False Positive (b)	210	266		Specificity (Spec.)	0.855072	0.836007	0.87226		Specificity (Spec.)	85.5072	83.6007	87.226		85,5	83,6	87,2		85,5 (83,6-87,2)			Specificity (Spec.)				85,5 (83,6-87,2)
	Negative physical examination finding	False Negative (c)	144	True Negative (d)	1239	1383		Pre-test probability	0.121286	0.106403	0.137929		Pre-test probability	12.1286	10.6403	13.7929		12,1	10,6	13,8		12,1 (10,6-13,8)			Pre-test probability				12,1 (10,6-13,8)
	Total		200		1449	1649		Positive Predictive Value (PPV)	0.210526	0.16583	0.263465		Positive Predictive Value (PPV)	21.0526	16.583	26.3465		21,1	16,6	26,3		21,1 (16,6-26,3)			Positive Predictive Value (PPV)				21,1 (16,6-26,3)
								Negative Predictive Value (NPV)	0.895879	0.87867	0.910894		Negative Predictive Value (NPV)	89.5879	87.867	91.0894		89,6	87,9	91,1		89,6 (87,9-91,1)			Negative Predictive Value (NPV)				89,6 (87,9-91,1)
								Positive Likelihood Ratio (LR+)	1.932	1.49711	2.49322		Positive Likelihood Ratio (LR+)	1.932	1.49711	2.49322		1,9	1,5	2,5		1,9 (1,5-2,5)			Positive Likelihood Ratio (LR+)				1,9 (1,5-2,5)
								Negative Likelihood Ratio (LR-)	0.842034	0.770339	0.920401		Negative Likelihood Ratio (LR-)	0.842034	0.770339	0.920401		0,8	0,8	0,9		0,8 (0,8-0,9)			Negative Likelihood Ratio (LR-)				0,8 (0,8-0,9)

## Sheet: Scolozzi - 2017
	Authors	Scolozzi et al.
	Title	Can Clinical Findings Predict Orbital Fractures and Treatment Decisions in Patients With Orbital Trauma? Derivation of a Simple Clinical Model
	Year	2017
	Peri-orbital ecchymosis									95% Confidence Interval					95% Confidence Interval
		Diagnostic outcome: orbital fractures						Statistic	Outcome	Lower bound	Upper bound		Statistic (100%)	Outcome	Lower bound	Upper bound									Peri-orbital ecchymosis
		Fracture	n	No fracture	n	Total		Sensitivity (Sens.)	0.958631	0.941218	0.971044		Sensitivity (Sens.)	95.8631	94.1218	97.1044		95,9	94,1	97,1		95,9 (94,1-97,1)			Sensitivity (Sens.)				95,9 (94,1-97,1)			95,9 (94,1-97,1)	5,2 (2,9-9,1)	76,9 (74,0-79,5)	77,1 (74,2-79,7)	27,5 (16,1-42,8)	1,0 (1,0-1,0)	0,8 (0,4-1,6)
	Present physical examination finding	True positive (a)	672	False Positive (b)	200	872		Specificity (Spec.)	0.0521327	0.0293559	0.0909262		Specificity (Spec.)	5.21327	2.93559	9.09262		5,2	2,9	9,1		5,2 (2,9-9,1)			Specificity (Spec.)				5,2 (2,9-9,1)
	Negative physical examination finding	False Negative (c)	29	True Negative (d)	11	40		Pre-test probability	0.76864	0.740178	0.794849		Pre-test probability	76.864	74.0178	79.4849		76,9	74,0	79,5		76,9 (74,0-79,5)			Pre-test probability				76,9 (74,0-79,5)
	Total		701		211	912		Positive Predictive Value (PPV)	0.770642	0.741586	0.797324		Positive Predictive Value (PPV)	77.0642	74.1586	79.7324		77,1	74,2	79,7		77,1 (74,2-79,7)			Positive Predictive Value (PPV)				77,1 (74,2-79,7)
								Negative Predictive Value (NPV)	0.275	0.161079	0.428353		Negative Predictive Value (NPV)	27.5	16.1079	42.8353		27,5	16,1	42,8		27,5 (16,1-42,8)			Negative Predictive Value (NPV)				27,5 (16,1-42,8)
								Positive Likelihood Ratio (LR+)	1.01136	0.976391	1.04757		Positive Likelihood Ratio (LR+)	1.01136	0.976391	1.04757		1,0	1,0	1,0		1,0 (1,0-1,0)			Positive Likelihood Ratio (LR+)				1,0 (1,0-1,0)
								Negative Likelihood Ratio (LR-)	0.793542	0.403322	1.5613		Negative Likelihood Ratio (LR-)	0.793542	0.403322	1.5613		0,8	0,4	1,6		0,8 (0,4-1,6)			Negative Likelihood Ratio (LR-)				0,8 (0,4-1,6)
	Peri-orbital emphysema									95% Confidence Interval					95% Confidence Interval
		Diagnostic outcome: orbital fractures						Statistic	Outcome	Lower bound	Upper bound		Statistic (100%)	Outcome	Lower bound	Upper bound									Peri-orbital emphysema
		Fracture	n	No fracture	n	Total		Sensitivity (Sens.)	0.253923	0.223103	0.287425		Sensitivity (Sens.)	25.3923	22.3103	28.7425		25,4	22,3	28,7		25,4 (22,3-28,7)			Sensitivity (Sens.)				25,4 (22,3-28,7)			25,4 (22,3-28,7)	94,8 (90,9-97,1)	76,9 (74,0-79,5)	94,2 (89,9-96,7)	27,7 (24,5-31,0)	4,9 (2,7-8,8)	0,8 (0,7-0,8)
	Present physical examination finding	True positive (a)	178	False Positive (b)	11	189		Specificity (Spec.)	0.947867	0.909074	0.970644		Specificity (Spec.)	94.7867	90.9074	97.0644		94,8	90,9	97,1		94,8 (90,9-97,1)			Specificity (Spec.)				94,8 (90,9-97,1)
	Negative physical examination finding	False Negative (c)	523	True Negative (d)	200	723		Pre-test probability	0.76864	0.740178	0.794849		Pre-test probability	76.864	74.0178	79.4849		76,9	74,0	79,5		76,9 (74,0-79,5)			Pre-test probability				76,9 (74,0-79,5)
	Total		701		211	912		Positive Predictive Value (PPV)	0.941799	0.898801	0.967194		Positive Predictive Value (PPV)	94.1799	89.8801	96.7194		94,2	89,9	96,7		94,2 (89,9-96,7)			Positive Predictive Value (PPV)				94,2 (89,9-96,7)
								Negative Predictive Value (NPV)	0.276625	0.245263	0.310348		Negative Predictive Value (NPV)	27.6625	24.5263	31.0348		27,7	24,5	31,0		27,7 (24,5-31,0)			Negative Predictive Value (NPV)				27,7 (24,5-31,0)
								Positive Likelihood Ratio (LR+)	4.8707	2.70218	8.77948		Positive Likelihood Ratio (LR+)	4.8707	2.70218	8.77948		4,9	2,7	8,8		4,9 (2,7-8,8)			Positive Likelihood Ratio (LR+)				4,9 (2,7-8,8)
								Negative Likelihood Ratio (LR-)	0.787111	0.746078	0.830402		Negative Likelihood Ratio (LR-)	0.787111	0.746078	0.830402		0,8	0,7	0,8		0,8 (0,7-0,8)			Negative Likelihood Ratio (LR-)				0,8 (0,7-0,8)
	Infra-orbital nerve hypoesthesia									95% Confidence Interval					95% Confidence Interval
		Diagnostic outcome: orbital fractures						Statistic	Outcome	Lower bound	Upper bound		Statistic (100%)	Outcome	Lower bound	Upper bound									Infra-orbital nerve hypoesthesia
		Fracture	n	No fracture	n	Total		Sensitivity (Sens.)	0.310984	0.277825	0.346204		Sensitivity (Sens.)	31.0984	27.7825	34.6204		31,1	27,8	34,6		31,1 (27,8-34,6)			Sensitivity (Sens.)				31,1 (27,8-34,6)			31,1 (27,8-34,6)	91,0 (86,4-94,2)	76,9 (74,0-79,5)	92,0 (87,8-94,8)	28,4 (25,2-32,0)	3,5 (2,2-5,4)	0,8 (0,7-0,8)
	Present physical examination finding	True positive (a)	218	False Positive (b)	19	237		Specificity (Spec.)	0.909953	0.863649	0.941595		Specificity (Spec.)	90.9953	86.3649	94.1595		91,0	86,4	94,2		91,0 (86,4-94,2)			Specificity (Spec.)				91,0 (86,4-94,2)
	Negative physical examination finding	False Negative (c)	483	True Negative (d)	192	675		Pre-test probability	0.76864	0.740178	0.794849		Pre-test probability	76.864	74.0178	79.4849		76,9	74,0	79,5		76,9 (74,0-79,5)			Pre-test probability				76,9 (74,0-79,5)
	Total		701		211	912		Positive Predictive Value (PPV)	0.919831	0.878191	0.948079		Positive Predictive Value (PPV)	91.9831	87.8191	94.8079		92,0	87,8	94,8		92,0 (87,8-94,8)			Positive Predictive Value (PPV)				92,0 (87,8-94,8)
								Negative Predictive Value (NPV)	0.284444	0.251704	0.319625		Negative Predictive Value (NPV)	28.4444	25.1704	31.9625		28,4	25,2	32,0		28,4 (25,2-32,0)			Negative Predictive Value (NPV)				28,4 (25,2-32,0)
								Positive Likelihood Ratio (LR+)	3.45356	2.21787	5.37773		Positive Likelihood Ratio (LR+)	3.45356	2.21787	5.37773		3,5	2,2	5,4		3,5 (2,2-5,4)			Positive Likelihood Ratio (LR+)				3,5 (2,2-5,4)
								Negative Likelihood Ratio (LR-)	0.7572	0.709274	0.808363		Negative Likelihood Ratio (LR-)	0.7572	0.709274	0.808363		0,8	0,7	0,8		0,8 (0,7-0,8)			Negative Likelihood Ratio (LR-)				0,8 (0,7-0,8)
	Diplopia									95% Confidence Interval					95% Confidence Interval
		Diagnostic outcome: orbital fractures						Statistic	Outcome	Lower bound	Upper bound		Statistic (100%)	Outcome	Lower bound	Upper bound									Diplopia
		Fracture	n	No fracture	n	Total		Sensitivity (Sens.)	0.399429	0.363815	0.43614		Sensitivity (Sens.)	39.9429	36.3815	43.614		39,9	36,4	43,6		39,9 (36,4-43,6)			Sensitivity (Sens.)				39,9 (36,4-43,6)			39,9 (36,4-43,6)	84,8 (79,4-89,0)	76,9 (74,0-79,5)	89,7 (85,9-92,6)	29,8 (26,3-33,6)	2,6 (1,9-3,7)	0,7 (0,7-0,8)
	Present physical examination finding	True positive (a)	280	False Positive (b)	32	312		Specificity (Spec.)	0.848341	0.793746	0.890479		Specificity (Spec.)	84.8341	79.3746	89.0479		84,8	79,4	89,0		84,8 (79,4-89,0)			Specificity (Spec.)				84,8 (79,4-89,0)
	Negative physical examination finding	False Negative (c)	421	True Negative (d)	179	600		Pre-test probability	0.76864	0.740178	0.794849		Pre-test probability	76.864	74.0178	79.4849		76,9	74,0	79,5		76,9 (74,0-79,5)			Pre-test probability				76,9 (74,0-79,5)
	Total		701		211	912		Positive Predictive Value (PPV)	0.897436	0.858795	0.926409		Positive Predictive Value (PPV)	89.7436	85.8795	92.6409		89,7	85,9	92,6		89,7 (85,9-92,6)			Positive Predictive Value (PPV)				89,7 (85,9-92,6)
								Negative Predictive Value (NPV)	0.298333	0.263101	0.336132		Negative Predictive Value (NPV)	29.8333	26.3101	33.6132		29,8	26,3	33,6		29,8 (26,3-33,6)			Negative Predictive Value (NPV)				29,8 (26,3-33,6)
								Positive Likelihood Ratio (LR+)	2.63374	1.89007	3.67		Positive Likelihood Ratio (LR+)	2.63374	1.89007	3.67		2,6	1,9	3,7		2,6 (1,9-3,7)			Positive Likelihood Ratio (LR+)				2,6 (1,9-3,7)
								Negative Likelihood Ratio (LR-)	0.707935	0.651507	0.76925		Negative Likelihood Ratio (LR-)	0.707935	0.651507	0.76925		0,7	0,7	0,8		0,7 (0,7-0,8)			Negative Likelihood Ratio (LR-)				0,7 (0,7-0,8)

## Sheet: Sitzman - 2011
	Authors	Sitzman et al.
	Title	Clinical Criteria for Obtaining Maxillofacial Computed Tomographic Scans in Trauma Patients
	Year	2011
	Facial asymmetry									95% Confidence Interval					95% Confidence Interval
		Diagnostic outcome: midfacial and mandibular fractures						Statistic	Outcome	Lower bound	Upper bound		Statistic (100%)	Outcome	Lower bound	Upper bound									Facial asymmetry
		Fracture	n	No fracture	n	Total		Sensitivity (Sens.)	0.0692771	0.046603	0.101805		Sensitivity (Sens.)	6.92771	4.6603	10.1805		6,9	4,7	10,2		6,9 (4,7-10,2)			Sensitivity (Sens.)				6,9 (4,7-10,2)			6,9 (4,7-10,2)	99,0 (96,3-99,7)	63,2 (59,0-67,3)	92,0 (75,0-97,8)	38,2 (34,0-42,5)	6,7 (1,6-28,0)	0,9 (0,9-1,0)
	Present physical examination finding	True positive (a)	23	False Positive (b)	2	25		Specificity (Spec.)	0.989637	0.963009	0.997154		Specificity (Spec.)	98.9637	96.3009	99.7154		99,0	96,3	99,7		99,0 (96,3-99,7)			Specificity (Spec.)				99,0 (96,3-99,7)
	Negative physical examination finding	False Negative (c)	309	True Negative (d)	191	500		Pre-test probability	0.632381	0.590314	0.672525		Pre-test probability	63.2381	59.0314	67.2525		63,2	59,0	67,3		63,2 (59,0-67,3)			Pre-test probability				63,2 (59,0-67,3)
	Total		332		193	525		Positive Predictive Value (PPV)	0.92	0.750335	0.97778		Positive Predictive Value (PPV)	92	75.0335	97.778		92,0	75,0	97,8		92,0 (75,0-97,8)			Positive Predictive Value (PPV)				92,0 (75,0-97,8)
								Negative Predictive Value (NPV)	0.382	0.340464	0.425336		Negative Predictive Value (NPV)	38.2	34.0464	42.5336		38,2	34,0	42,5		38,2 (34,0-42,5)			Negative Predictive Value (NPV)				38,2 (34,0-42,5)
								Positive Likelihood Ratio (LR+)	6.68524	1.59345	28.0475		Positive Likelihood Ratio (LR+)	6.68524	1.59345	28.0475		6,7	1,6	28,0		6,7 (1,6-28,0)			Positive Likelihood Ratio (LR+)				6,7 (1,6-28,0)
								Negative Likelihood Ratio (LR-)	0.940469	0.910207	0.971736		Negative Likelihood Ratio (LR-)	0.940469	0.910207	0.971736		0,9	0,9	1,0		0,9 (0,9-1,0)			Negative Likelihood Ratio (LR-)				0,9 (0,9-1,0)
	Facial pain									95% Confidence Interval					95% Confidence Interval
		Diagnostic outcome: midfacial and mandibular fractures						Statistic	Outcome	Lower bound	Upper bound		Statistic (100%)	Outcome	Lower bound	Upper bound									Facial pain
		Fracture	n	No fracture	n	Total		Sensitivity (Sens.)	0.35241	0.302977	0.405219		Sensitivity (Sens.)	35.241	30.2977	40.5219		35,2	30,3	40,5		35,2 (30,3-40,5)			Sensitivity (Sens.)				35,2 (30,3-40,5)			35,2 (30,3-40,5)	68,9 (62,1-75,0)	63,2 (59,0-67,3)	66,1 (58,9-72,7)	38,2 (33,3-43,4)	1,1 (0,9-1,5)	0,9 (0,8-1,1)
	Present physical examination finding	True positive (a)	117	False Positive (b)	60	177		Specificity (Spec.)	0.689119	0.620662	0.750194		Specificity (Spec.)	68.9119	62.0662	75.0194		68,9	62,1	75,0		68,9 (62,1-75,0)			Specificity (Spec.)				68,9 (62,1-75,0)
	Negative physical examination finding	False Negative (c)	215	True Negative (d)	133	348		Pre-test probability	0.632381	0.590314	0.672525		Pre-test probability	63.2381	59.0314	67.2525		63,2	59,0	67,3		63,2 (59,0-67,3)			Pre-test probability				63,2 (59,0-67,3)
	Total		332		193	525		Positive Predictive Value (PPV)	0.661017	0.588519	0.726674		Positive Predictive Value (PPV)	66.1017	58.8519	72.6674		66,1	58,9	72,7		66,1 (58,9-72,7)			Positive Predictive Value (PPV)				66,1 (58,9-72,7)
								Negative Predictive Value (NPV)	0.382184	0.332679	0.434261		Negative Predictive Value (NPV)	38.2184	33.2679	43.4261		38,2	33,3	43,4		38,2 (33,3-43,4)			Negative Predictive Value (NPV)				38,2 (33,3-43,4)
								Positive Likelihood Ratio (LR+)	1.13358	0.877814	1.46388		Positive Likelihood Ratio (LR+)	1.13358	0.877814	1.46388		1,1	0,9	1,5		1,1 (0,9-1,5)			Positive Likelihood Ratio (LR+)				1,1 (0,9-1,5)
								Negative Likelihood Ratio (LR-)	0.939736	0.830478	1.06337		Negative Likelihood Ratio (LR-)	0.939736	0.830478	1.06337		0,9	0,8	1,1		0,9 (0,8-1,1)			Negative Likelihood Ratio (LR-)				0,9 (0,8-1,1)
	Swelling									95% Confidence Interval					95% Confidence Interval
		Diagnostic outcome: midfacial and mandibular fractures						Statistic	Outcome	Lower bound	Upper bound		Statistic (100%)	Outcome	Lower bound	Upper bound									Swelling
		Fracture	n	No fracture	n	Total		Sensitivity (Sens.)	0.810241	0.764605	0.848779		Sensitivity (Sens.)	81.0241	76.4605	84.8779		81,0	76,5	84,9		81,0 (76,5-84,9)			Sensitivity (Sens.)				81,0 (76,5-84,9)			81,0 (76,5-84,9)	47,2 (40,2-54,2)	63,2 (59,0-67,3)	72,5 (67,8-76,8)	59,1 (51,2-66,5)	1,5 (1,3-1,8)	0,4 (0,3-0,5)
	Present physical examination finding	True positive (a)	269	False Positive (b)	102	371		Specificity (Spec.)	0.471503	0.40232	0.541798		Specificity (Spec.)	47.1503	40.232	54.1798		47,2	40,2	54,2		47,2 (40,2-54,2)			Specificity (Spec.)				47,2 (40,2-54,2)
	Negative physical examination finding	False Negative (c)	63	True Negative (d)	91	154		Pre-test probability	0.632381	0.590314	0.672525		Pre-test probability	63.2381	59.0314	67.2525		63,2	59,0	67,3		63,2 (59,0-67,3)			Pre-test probability				63,2 (59,0-67,3)
	Total		332		193	525		Positive Predictive Value (PPV)	0.725067	0.677502	0.768019		Positive Predictive Value (PPV)	72.5067	67.7502	76.8019		72,5	67,8	76,8		72,5 (67,8-76,8)			Positive Predictive Value (PPV)				72,5 (67,8-76,8)
								Negative Predictive Value (NPV)	0.590909	0.511961	0.665432		Negative Predictive Value (NPV)	59.0909	51.1961	66.5432		59,1	51,2	66,5		59,1 (51,2-66,5)			Negative Predictive Value (NPV)				59,1 (51,2-66,5)
								Positive Likelihood Ratio (LR+)	1.5331	1.32873	1.7689		Positive Likelihood Ratio (LR+)	1.5331	1.32873	1.7689		1,5	1,3	1,8		1,5 (1,3-1,8)			Positive Likelihood Ratio (LR+)				1,5 (1,3-1,8)
								Negative Likelihood Ratio (LR-)	0.402456	0.307903	0.526045		Negative Likelihood Ratio (LR-)	0.402456	0.307903	0.526045		0,4	0,3	0,5		0,4 (0,3-0,5)			Negative Likelihood Ratio (LR-)				0,4 (0,3-0,5)
	Maxillary numbness									95% Confidence Interval					95% Confidence Interval
		Diagnostic outcome: midfacial and mandibular fractures						Statistic	Outcome	Lower bound	Upper bound		Statistic (100%)	Outcome	Lower bound	Upper bound									Maxillary numbness
		Fracture	n	No fracture	n	Total		Sensitivity (Sens.)	0.00301205	0.000531885	0.016862		Sensitivity (Sens.)	0.301205	0.0531885	1.6862		0,3	0,1	1,7		0,3 (0,1-1,7)			Sensitivity (Sens.)				0,3 (0,1-1,7)			0,3 (0,1-1,7)	100,0 (98,0-100,0)	63,2 (59,0-67,3)	100,0 (20,7-100,0)	36,8 (32,8-41,0)	#DIV/0!	1,0 (1,0-1,0)
	Present physical examination finding	True positive (a)	1	False Positive (b)	0	1		Specificity (Spec.)	1	0.980484	1		Specificity (Spec.)	100	98.0484	100		100,0	98,0	100,0		100,0 (98,0-100,0)			Specificity (Spec.)				100,0 (98,0-100,0)
	Negative physical examination finding	False Negative (c)	331	True Negative (d)	193	524		Pre-test probability	0.632381	0.590314	0.672525		Pre-test probability	63.2381	59.0314	67.2525		63,2	59,0	67,3		63,2 (59,0-67,3)			Pre-test probability				63,2 (59,0-67,3)
	Total		332		193	525		Positive Predictive Value (PPV)	1	0.206543	1		Positive Predictive Value (PPV)	100	20.6543	100		100,0	20,7	100,0		100,0 (20,7-100,0)			Positive Predictive Value (PPV)				100,0 (20,7-100,0)
								Negative Predictive Value (NPV)	0.368321	0.328118	0.41044		Negative Predictive Value (NPV)	36.8321	32.8118	41.044		36,8	32,8	41,0		36,8 (32,8-41,0)			Negative Predictive Value (NPV)				36,8 (32,8-41,0)
								Positive Likelihood Ratio (LR+)	#DIV/0!	#DIV/0!	#DIV/0!		Positive Likelihood Ratio (LR+)	#DIV/0!	#DIV/0!	#DIV/0!		#DIV/0!	#DIV/0!	#DIV/0!		#DIV/0!			Positive Likelihood Ratio (LR+)				#DIV/0!
								Negative Likelihood Ratio (LR-)	0.996988	0.991111	1.0029		Negative Likelihood Ratio (LR-)	0.996988	0.991111	1.0029		1,0	1,0	1,0		1,0 (1,0-1,0)			Negative Likelihood Ratio (LR-)				1,0 (1,0-1,0)
	Contusion									95% Confidence Interval					95% Confidence Interval
		Diagnostic outcome: midfacial and mandibular fractures						Statistic	Outcome	Lower bound	Upper bound		Statistic (100%)	Outcome	Lower bound	Upper bound									Contusion
		Fracture	n	No fracture	n	Total		Sensitivity (Sens.)	0.873494	0.833413	0.90503		Sensitivity (Sens.)	87.3494	83.3413	90.503		87,3	83,3	90,5		87,3 (83,3-90,5)			Sensitivity (Sens.)				87,3 (83,3-90,5)			87,3 (83,3-90,5)	17,1 (12,4-23,0)	63,2 (59,0-67,3)	64,4 (59,9-68,7)	44,0 (33,3-55,3)	1,1 (1,0-1,1)	0,7 (0,5-1,1)
	Present physical examination finding	True positive (a)	290	False Positive (b)	160	450		Specificity (Spec.)	0.170984	0.124419	0.230393		Specificity (Spec.)	17.0984	12.4419	23.0393		17,1	12,4	23,0		17,1 (12,4-23,0)			Specificity (Spec.)				17,1 (12,4-23,0)
	Negative physical examination finding	False Negative (c)	42	True Negative (d)	33	75		Pre-test probability	0.632381	0.590314	0.672525		Pre-test probability	63.2381	59.0314	67.2525		63,2	59,0	67,3		63,2 (59,0-67,3)			Pre-test probability				63,2 (59,0-67,3)
	Total		332		193	525		Positive Predictive Value (PPV)	0.644444	0.599164	0.687279		Positive Predictive Value (PPV)	64.4444	59.9164	68.7279		64,4	59,9	68,7		64,4 (59,9-68,7)			Positive Predictive Value (PPV)				64,4 (59,9-68,7)
								Negative Predictive Value (NPV)	0.44	0.333313	0.552534		Negative Predictive Value (NPV)	44	33.3313	55.2534		44,0	33,3	55,3		44,0 (33,3-55,3)			Negative Predictive Value (NPV)				44,0 (33,3-55,3)
								Positive Likelihood Ratio (LR+)	1.05365	0.976509	1.13689		Positive Likelihood Ratio (LR+)	1.05365	0.976509	1.13689		1,1	1,0	1,1		1,1 (1,0-1,1)			Positive Likelihood Ratio (LR+)				1,1 (1,0-1,1)
								Negative Likelihood Ratio (LR-)	0.739869	0.486127	1.12606		Negative Likelihood Ratio (LR-)	0.739869	0.486127	1.12606		0,7	0,5	1,1		0,7 (0,5-1,1)			Negative Likelihood Ratio (LR-)				0,7 (0,5-1,1)
	Forehead contusion									95% Confidence Interval					95% Confidence Interval
		Diagnostic outcome: midfacial and mandibular fractures						Statistic	Outcome	Lower bound	Upper bound		Statistic (100%)	Outcome	Lower bound	Upper bound									Forehead contusion
		Fracture	n	No fracture	n	Total		Sensitivity (Sens.)	0.28012	0.234542	0.330729		Sensitivity (Sens.)	28.012	23.4542	33.0729		28,0	23,5	33,1		28,0 (23,5-33,1)			Sensitivity (Sens.)				28,0 (23,5-33,1)			28,0 (23,5-33,1)	67,4 (60,5-73,6)	63,2 (59,0-67,3)	59,6 (51,8-67,0)	35,2 (30,5-40,2)	0,9 (0,7-1,1)	1,1 (0,9-1,2)
	Present physical examination finding	True positive (a)	93	False Positive (b)	63	156		Specificity (Spec.)	0.673575	0.604594	0.735781		Specificity (Spec.)	67.3575	60.4594	73.5781		67,4	60,5	73,6		67,4 (60,5-73,6)			Specificity (Spec.)				67,4 (60,5-73,6)
	Negative physical examination finding	False Negative (c)	239	True Negative (d)	130	369		Pre-test probability	0.632381	0.590314	0.672525		Pre-test probability	63.2381	59.0314	67.2525		63,2	59,0	67,3		63,2 (59,0-67,3)			Pre-test probability				63,2 (59,0-67,3)
	Total		332		193	525		Positive Predictive Value (PPV)	0.596154	0.51774	0.669945		Positive Predictive Value (PPV)	59.6154	51.774	66.9945		59,6	51,8	67,0		59,6 (51,8-67,0)			Positive Predictive Value (PPV)				59,6 (51,8-67,0)
								Negative Predictive Value (NPV)	0.352304	0.305313	0.402338		Negative Predictive Value (NPV)	35.2304	30.5313	40.2338		35,2	30,5	40,2		35,2 (30,5-40,2)			Negative Predictive Value (NPV)				35,2 (30,5-40,2)
								Positive Likelihood Ratio (LR+)	0.858147	0.657651	1.11977		Positive Likelihood Ratio (LR+)	0.858147	0.657651	1.11977		0,9	0,7	1,1		0,9 (0,7-1,1)			Positive Likelihood Ratio (LR+)				0,9 (0,7-1,1)
								Negative Likelihood Ratio (LR-)	1.06874	0.948889	1.20374		Negative Likelihood Ratio (LR-)	1.06874	0.948889	1.20374		1,1	0,9	1,2		1,1 (0,9-1,2)			Negative Likelihood Ratio (LR-)				1,1 (0,9-1,2)
	Peri-orbital contusion									95% Confidence Interval					95% Confidence Interval
		Diagnostic outcome: midfacial and mandibular fractures						Statistic	Outcome	Lower bound	Upper bound		Statistic (100%)	Outcome	Lower bound	Upper bound									Peri-orbital contusion
		Fracture	n	No fracture	n	Total		Sensitivity (Sens.)	0.740964	0.69127	0.785145		Sensitivity (Sens.)	74.0964	69.127	78.5145		74,1	69,1	78,5		74,1 (69,1-78,5)			Sensitivity (Sens.)				74,1 (69,1-78,5)			74,1 (69,1-78,5)	43,0 (36,2-50,1)	63,2 (59,0-67,3)	69,1 (64,1-73,7)	49,1 (41,7-56,6)	1,3 (1,1-1,5)	0,6 (0,5-0,8)
	Present physical examination finding	True positive (a)	246	False Positive (b)	110	356		Specificity (Spec.)	0.430052	0.36224	0.500594		Specificity (Spec.)	43.0052	36.224	50.0594		43,0	36,2	50,1		43,0 (36,2-50,1)			Specificity (Spec.)				43,0 (36,2-50,1)
	Negative physical examination finding	False Negative (c)	86	True Negative (d)	83	169		Pre-test probability	0.632381	0.590314	0.672525		Pre-test probability	63.2381	59.0314	67.2525		63,2	59,0	67,3		63,2 (59,0-67,3)			Pre-test probability				63,2 (59,0-67,3)
	Total		332		193	525		Positive Predictive Value (PPV)	0.691011	0.641185	0.736759		Positive Predictive Value (PPV)	69.1011	64.1185	73.6759		69,1	64,1	73,7		69,1 (64,1-73,7)			Positive Predictive Value (PPV)				69,1 (64,1-73,7)
								Negative Predictive Value (NPV)	0.491124	0.416791	0.565852		Negative Predictive Value (NPV)	49.1124	41.6791	56.5852		49,1	41,7	56,6		49,1 (41,7-56,6)			Negative Predictive Value (NPV)				49,1 (41,7-56,6)
								Positive Likelihood Ratio (LR+)	1.30005	1.13239	1.49254		Positive Likelihood Ratio (LR+)	1.30005	1.13239	1.49254		1,3	1,1	1,5		1,3 (1,1-1,5)			Positive Likelihood Ratio (LR+)				1,3 (1,1-1,5)
								Negative Likelihood Ratio (LR-)	0.602337	0.471979	0.768699		Negative Likelihood Ratio (LR-)	0.602337	0.471979	0.768699		0,6	0,5	0,8		0,6 (0,5-0,8)			Negative Likelihood Ratio (LR-)				0,6 (0,5-0,8)
	Peri-orbital swelling or contusion									95% Confidence Interval					95% Confidence Interval
		Diagnostic outcome: midfacial and mandibular fractures						Statistic	Outcome	Lower bound	Upper bound		Statistic (100%)	Outcome	Lower bound	Upper bound									Peri-orbital swelling or contusion
		Fracture	n	No fracture	n	Total		Sensitivity (Sens.)	0.924812	0.886725	0.950803		Sensitivity (Sens.)	92.4812	88.6725	95.0803		92,5	88,7	95,1		92,5 (88,7-95,1)			Sensitivity (Sens.)				92,5 (88,7-95,1)			92,5 (88,7-95,1)	35,5 (29,9-41,5)	50,7 (46,4-54,9)	59,6 (54,8-64,2)	82,1 (74,0-88,1)	1,4 (1,3-1,6)	0,2 (0,1-0,3)
	Present physical examination finding	True positive (a)	246	False Positive (b)	167	413		Specificity (Spec.)	0.355212	0.299432	0.415225		Specificity (Spec.)	35.5212	29.9432	41.5225		35,5	29,9	41,5		35,5 (29,9-41,5)			Specificity (Spec.)				35,5 (29,9-41,5)
	Negative physical examination finding	False Negative (c)	20	True Negative (d)	92	112		Pre-test probability	0.506667	0.464007	0.54923		Pre-test probability	50.6667	46.4007	54.923		50,7	46,4	54,9		50,7 (46,4-54,9)			Pre-test probability				50,7 (46,4-54,9)
	Total		266		259	525		Positive Predictive Value (PPV)	0.595642	0.547638	0.641882		Positive Predictive Value (PPV)	59.5642	54.7638	64.1882		59,6	54,8	64,2		59,6 (54,8-64,2)			Positive Predictive Value (PPV)				59,6 (54,8-64,2)
								Negative Predictive Value (NPV)	0.821429	0.740214	0.881324		Negative Predictive Value (NPV)	82.1429	74.0214	88.1324		82,1	74,0	88,1		82,1 (74,0-88,1)			Negative Predictive Value (NPV)				82,1 (74,0-88,1)
								Positive Likelihood Ratio (LR+)	1.43429	1.30213	1.57987		Positive Likelihood Ratio (LR+)	1.43429	1.30213	1.57987		1,4	1,3	1,6		1,4 (1,3-1,6)			Positive Likelihood Ratio (LR+)				1,4 (1,3-1,6)
								Negative Likelihood Ratio (LR-)	0.21167	0.134659	0.332725		Negative Likelihood Ratio (LR-)	0.21167	0.134659	0.332725		0,2	0,1	0,3		0,2 (0,1-0,3)			Negative Likelihood Ratio (LR-)				0,2 (0,1-0,3)
	Nasal contusion									95% Confidence Interval					95% Confidence Interval
		Diagnostic outcome: midfacial and mandibular fractures						Statistic	Outcome	Lower bound	Upper bound		Statistic (100%)	Outcome	Lower bound	Upper bound									Nasal contusion
		Fracture	n	No fracture	n	Total		Sensitivity (Sens.)	0.240964	0.198091	0.289763		Sensitivity (Sens.)	24.0964	19.8091	28.9763		24,1	19,8	29,0		24,1 (19,8-29,0)			Sensitivity (Sens.)				24,1 (19,8-29,0)			24,1 (19,8-29,0)	78,2 (71,9-83,5)	63,2 (59,0-67,3)	65,6 (56,8-73,4)	37,5 (32,9-42,3)	1,1 (0,8-1,5)	1,0 (0,9-1,1)
	Present physical examination finding	True positive (a)	80	False Positive (b)	42	122		Specificity (Spec.)	0.782383	0.718966	0.834779		Specificity (Spec.)	78.2383	71.8966	83.4779		78,2	71,9	83,5		78,2 (71,9-83,5)			Specificity (Spec.)				78,2 (71,9-83,5)
	Negative physical examination finding	False Negative (c)	252	True Negative (d)	151	403		Pre-test probability	0.632381	0.590314	0.672525		Pre-test probability	63.2381	59.0314	67.2525		63,2	59,0	67,3		63,2 (59,0-67,3)			Pre-test probability				63,2 (59,0-67,3)
	Total		332		193	525		Positive Predictive Value (PPV)	0.655738	0.567833	0.734134		Positive Predictive Value (PPV)	65.5738	56.7833	73.4134		65,6	56,8	73,4		65,6 (56,8-73,4)			Positive Predictive Value (PPV)				65,6 (56,8-73,4)
								Negative Predictive Value (NPV)	0.37469	0.328823	0.422924		Negative Predictive Value (NPV)	37.469	32.8823	42.2924		37,5	32,9	42,3		37,5 (32,9-42,3)			Negative Predictive Value (NPV)				37,5 (32,9-42,3)
								Positive Likelihood Ratio (LR+)	1.10729	0.79713	1.53812		Positive Likelihood Ratio (LR+)	1.10729	0.79713	1.53812		1,1	0,8	1,5		1,1 (0,8-1,5)			Positive Likelihood Ratio (LR+)				1,1 (0,8-1,5)
								Negative Likelihood Ratio (LR-)	0.970159	0.881383	1.06788		Negative Likelihood Ratio (LR-)	0.970159	0.881383	1.06788		1,0	0,9	1,1		1,0 (0,9-1,1)			Negative Likelihood Ratio (LR-)				1,0 (0,9-1,1)
	Malar contusion									95% Confidence Interval					95% Confidence Interval
		Diagnostic outcome: midfacial and mandibular fractures						Statistic	Outcome	Lower bound	Upper bound		Statistic (100%)	Outcome	Lower bound	Upper bound									Malar contusion
		Fracture	n	No fracture	n	Total		Sensitivity (Sens.)	0.340361	0.291477	0.392898		Sensitivity (Sens.)	34.0361	29.1477	39.2898		34,0	29,1	39,3		34,0 (29,1-39,3)			Sensitivity (Sens.)				34,0 (29,1-39,3)			34,0 (29,1-39,3)	69,4 (62,6-75,5)	63,2 (59,0-67,3)	65,7 (58,3-72,4)	38,0 (33,1-43,1)	1,1 (0,9-1,4)	1,0 (0,8-1,1)
	Present physical examination finding	True positive (a)	113	False Positive (b)	59	172		Specificity (Spec.)	0.694301	0.626036	0.754981		Specificity (Spec.)	69.4301	62.6036	75.4981		69,4	62,6	75,5		69,4 (62,6-75,5)			Specificity (Spec.)				69,4 (62,6-75,5)
	Negative physical examination finding	False Negative (c)	219	True Negative (d)	134	353		Pre-test probability	0.632381	0.590314	0.672525		Pre-test probability	63.2381	59.0314	67.2525		63,2	59,0	67,3		63,2 (59,0-67,3)			Pre-test probability				63,2 (59,0-67,3)
	Total		332		193	525		Positive Predictive Value (PPV)	0.656977	0.583297	0.723798		Positive Predictive Value (PPV)	65.6977	58.3297	72.3798		65,7	58,3	72,4		65,7 (58,3-72,4)			Positive Predictive Value (PPV)				65,7 (58,3-72,4)
								Negative Predictive Value (NPV)	0.379603	0.330531	0.431268		Negative Predictive Value (NPV)	37.9603	33.0531	43.1268		38,0	33,1	43,1		38,0 (33,1-43,1)			Negative Predictive Value (NPV)				38,0 (33,1-43,1)
								Positive Likelihood Ratio (LR+)	1.11339	0.858424	1.44407		Positive Likelihood Ratio (LR+)	1.11339	0.858424	1.44407		1,1	0,9	1,4		1,1 (0,9-1,4)			Positive Likelihood Ratio (LR+)				1,1 (0,9-1,4)
								Negative Likelihood Ratio (LR-)	0.950076	0.841475	1.07269		Negative Likelihood Ratio (LR-)	0.950076	0.841475	1.07269		1,0	0,8	1,1		1,0 (0,8-1,1)			Negative Likelihood Ratio (LR-)				1,0 (0,8-1,1)
	Lacerations									95% Confidence Interval					95% Confidence Interval
		Diagnostic outcome: midfacial and mandibular fractures						Statistic	Outcome	Lower bound	Upper bound		Statistic (100%)	Outcome	Lower bound	Upper bound									Lacerations
		Fracture	n	No fracture	n	Total		Sensitivity (Sens.)	0.692771	0.641175	0.739957		Sensitivity (Sens.)	69.2771	64.1175	73.9957		69,3	64,1	74,0		69,3 (64,1-74,0)			Sensitivity (Sens.)				69,3 (64,1-74,0)			69,3 (64,1-74,0)	40,9 (34,2-48,0)	63,2 (59,0-67,3)	66,9 (61,7-71,6)	43,6 (36,6-50,9)	1,2 (1,0-1,3)	0,8 (0,6-0,9)
	Present physical examination finding	True positive (a)	230	False Positive (b)	114	344		Specificity (Spec.)	0.409326	0.342381	0.479811		Specificity (Spec.)	40.9326	34.2381	47.9811		40,9	34,2	48,0		40,9 (34,2-48,0)			Specificity (Spec.)				40,9 (34,2-48,0)
	Negative physical examination finding	False Negative (c)	102	True Negative (d)	79	181		Pre-test probability	0.632381	0.590314	0.672525		Pre-test probability	63.2381	59.0314	67.2525		63,2	59,0	67,3		63,2 (59,0-67,3)			Pre-test probability				63,2 (59,0-67,3)
	Total		332		193	525		Positive Predictive Value (PPV)	0.668605	0.61724	0.716245		Positive Predictive Value (PPV)	66.8605	61.724	71.6245		66,9	61,7	71,6		66,9 (61,7-71,6)			Positive Predictive Value (PPV)				66,9 (61,7-71,6)
								Negative Predictive Value (NPV)	0.436464	0.366275	0.509294		Negative Predictive Value (NPV)	43.6464	36.6275	50.9294		43,6	36,6	50,9		43,6 (36,6-50,9)			Negative Predictive Value (NPV)				43,6 (36,6-50,9)
								Positive Likelihood Ratio (LR+)	1.17285	1.02211	1.34582		Positive Likelihood Ratio (LR+)	1.17285	1.02211	1.34582		1,2	1,0	1,3		1,2 (1,0-1,3)			Positive Likelihood Ratio (LR+)				1,2 (1,0-1,3)
								Negative Likelihood Ratio (LR-)	0.750572	0.593899	0.948575		Negative Likelihood Ratio (LR-)	0.750572	0.593899	0.948575		0,8	0,6	0,9		0,8 (0,6-0,9)			Negative Likelihood Ratio (LR-)				0,8 (0,6-0,9)
	Forehead laceration									95% Confidence Interval					95% Confidence Interval
		Diagnostic outcome: midfacial and mandibular fractures						Statistic	Outcome	Lower bound	Upper bound		Statistic (100%)	Outcome	Lower bound	Upper bound									Forehead laceration
		Fracture	n	No fracture	n	Total		Sensitivity (Sens.)	0.256024	0.212054	0.305576		Sensitivity (Sens.)	25.6024	21.2054	30.5576		25,6	21,2	30,6		25,6 (21,2-30,6)			Sensitivity (Sens.)				25,6 (21,2-30,6)			25,6 (21,2-30,6)	71,5 (64,8-77,4)	63,2 (59,0-67,3)	60,7 (52,4-68,4)	35,8 (31,2-40,8)	0,9 (0,7-1,2)	1,0 (0,9-1,2)
	Present physical examination finding	True positive (a)	85	False Positive (b)	55	140		Specificity (Spec.)	0.715026	0.647629	0.77403		Specificity (Spec.)	71.5026	64.7629	77.403		71,5	64,8	77,4		71,5 (64,8-77,4)			Specificity (Spec.)				71,5 (64,8-77,4)
	Negative physical examination finding	False Negative (c)	247	True Negative (d)	138	385		Pre-test probability	0.632381	0.590314	0.672525		Pre-test probability	63.2381	59.0314	67.2525		63,2	59,0	67,3		63,2 (59,0-67,3)			Pre-test probability				63,2 (59,0-67,3)
	Total		332		193	525		Positive Predictive Value (PPV)	0.607143	0.524417	0.684146		Positive Predictive Value (PPV)	60.7143	52.4417	68.4146		60,7	52,4	68,4		60,7 (52,4-68,4)			Positive Predictive Value (PPV)				60,7 (52,4-68,4)
								Negative Predictive Value (NPV)	0.358442	0.312155	0.407525		Negative Predictive Value (NPV)	35.8442	31.2155	40.7525		35,8	31,2	40,8		35,8 (31,2-40,8)			Negative Predictive Value (NPV)				35,8 (31,2-40,8)
								Positive Likelihood Ratio (LR+)	0.898412	0.672868	1.19956		Positive Likelihood Ratio (LR+)	0.898412	0.672868	1.19956		0,9	0,7	1,2		0,9 (0,7-1,2)			Positive Likelihood Ratio (LR+)				0,9 (0,7-1,2)
								Negative Likelihood Ratio (LR-)	1.04049	0.932892	1.16049		Negative Likelihood Ratio (LR-)	1.04049	0.932892	1.16049		1,0	0,9	1,2		1,0 (0,9-1,2)			Negative Likelihood Ratio (LR-)				1,0 (0,9-1,2)
	Peri-orbital laceration									95% Confidence Interval					95% Confidence Interval
		Diagnostic outcome: midfacial and mandibular fractures						Statistic	Outcome	Lower bound	Upper bound		Statistic (100%)	Outcome	Lower bound	Upper bound									Peri-orbital laceration
		Fracture	n	No fracture	n	Total		Sensitivity (Sens.)	0.237952	0.195307	0.286591		Sensitivity (Sens.)	23.7952	19.5307	28.6591		23,8	19,5	28,7		23,8 (19,5-28,7)			Sensitivity (Sens.)				23,8 (19,5-28,7)			23,8 (19,5-28,7)	79,8 (73,6-84,9)	63,2 (59,0-67,3)	66,9 (58,0-74,8)	37,8 (33,3-42,6)	1,2 (0,8-1,7)	1,0 (0,9-1,0)
	Present physical examination finding	True positive (a)	79	False Positive (b)	39	118		Specificity (Spec.)	0.797927	0.735716	0.84851		Specificity (Spec.)	79.7927	73.5716	84.851		79,8	73,6	84,9		79,8 (73,6-84,9)			Specificity (Spec.)				79,8 (73,6-84,9)
	Negative physical examination finding	False Negative (c)	253	True Negative (d)	154	407		Pre-test probability	0.632381	0.590314	0.672525		Pre-test probability	63.2381	59.0314	67.2525		63,2	59,0	67,3		63,2 (59,0-67,3)			Pre-test probability				63,2 (59,0-67,3)
	Total		332		193	525		Positive Predictive Value (PPV)	0.669492	0.580451	0.747844		Positive Predictive Value (PPV)	66.9492	58.0451	74.7844		66,9	58,0	74,8		66,9 (58,0-74,8)			Positive Predictive Value (PPV)				66,9 (58,0-74,8)
								Negative Predictive Value (NPV)	0.378378	0.332605	0.426426		Negative Predictive Value (NPV)	37.8378	33.2605	42.6426		37,8	33,3	42,6		37,8 (33,3-42,6)			Negative Predictive Value (NPV)				37,8 (33,3-42,6)
								Positive Likelihood Ratio (LR+)	1.17756	0.838082	1.65454		Positive Likelihood Ratio (LR+)	1.17756	0.838082	1.65454		1,2	0,8	1,7		1,2 (0,8-1,7)			Positive Likelihood Ratio (LR+)				1,2 (0,8-1,7)
								Negative Likelihood Ratio (LR-)	0.955034	0.870198	1.04814		Negative Likelihood Ratio (LR-)	0.955034	0.870198	1.04814		1,0	0,9	1,0		1,0 (0,9-1,0)			Negative Likelihood Ratio (LR-)				1,0 (0,9-1,0)
	Nasal laceration									95% Confidence Interval					95% Confidence Interval
		Diagnostic outcome: midfacial and mandibular fractures						Statistic	Outcome	Lower bound	Upper bound		Statistic (100%)	Outcome	Lower bound	Upper bound									Nasal laceration
		Fracture	n	No fracture	n	Total		Sensitivity (Sens.)	0.0722892	0.0490559	0.105307		Sensitivity (Sens.)	7.22892	4.90559	10.5307		7,2	4,9	10,5		7,2 (4,9-10,5)			Sensitivity (Sens.)				7,2 (4,9-10,5)			7,2 (4,9-10,5)	89,1 (83,9-92,8)	63,2 (59,0-67,3)	53,3 (39,1-67,1)	35,8 (31,7-40,2)	0,7 (0,4-1,2)	1,0 (1,0-1,1)
	Present physical examination finding	True positive (a)	24	False Positive (b)	21	45		Specificity (Spec.)	0.891192	0.83939	0.927724		Specificity (Spec.)	89.1192	83.939	92.7724		89,1	83,9	92,8		89,1 (83,9-92,8)			Specificity (Spec.)				89,1 (83,9-92,8)
	Negative physical examination finding	False Negative (c)	308	True Negative (d)	172	480		Pre-test probability	0.632381	0.590314	0.672525		Pre-test probability	63.2381	59.0314	67.2525		63,2	59,0	67,3		63,2 (59,0-67,3)			Pre-test probability				63,2 (59,0-67,3)
	Total		332		193	525		Positive Predictive Value (PPV)	0.533333	0.390772	0.670651		Positive Predictive Value (PPV)	53.3333	39.0772	67.0651		53,3	39,1	67,1		53,3 (39,1-67,1)			Positive Predictive Value (PPV)				53,3 (39,1-67,1)
								Negative Predictive Value (NPV)	0.358333	0.316716	0.4022		Negative Predictive Value (NPV)	35.8333	31.6716	40.22		35,8	31,7	40,2		35,8 (31,7-40,2)			Negative Predictive Value (NPV)				35,8 (31,7-40,2)
								Positive Likelihood Ratio (LR+)	0.664372	0.3802	1.16094		Positive Likelihood Ratio (LR+)	0.664372	0.3802	1.16094		0,7	0,4	1,2		0,7 (0,4-1,2)			Positive Likelihood Ratio (LR+)				0,7 (0,4-1,2)
								Negative Likelihood Ratio (LR-)	1.04098	0.982592	1.10283		Negative Likelihood Ratio (LR-)	1.04098	0.982592	1.10283		1,0	1,0	1,1		1,0 (1,0-1,1)			Negative Likelihood Ratio (LR-)				1,0 (1,0-1,1)
	Malar laceration									95% Confidence Interval					95% Confidence Interval
		Diagnostic outcome: midfacial and mandibular fractures						Statistic	Outcome	Lower bound	Upper bound		Statistic (100%)	Outcome	Lower bound	Upper bound									Malar laceration
		Fracture	n	No fracture	n	Total		Sensitivity (Sens.)	0.13253	0.100227	0.17324		Sensitivity (Sens.)	13.253	10.0227	17.324		13,3	10,0	17,3		13,3 (10,0-17,3)			Sensitivity (Sens.)				13,3 (10,0-17,3)			13,3 (10,0-17,3)	88,6 (83,3-92,4)	63,2 (59,0-67,3)	66,7 (54,7-76,8)	37,3 (33,0-41,8)	1,2 (0,7-1,9)	1,0 (0,9-1,0)
	Present physical examination finding	True positive (a)	44	False Positive (b)	22	66		Specificity (Spec.)	0.88601	0.833446	0.923508		Specificity (Spec.)	88.601	83.3446	92.3508		88,6	83,3	92,4		88,6 (83,3-92,4)			Specificity (Spec.)				88,6 (83,3-92,4)
	Negative physical examination finding	False Negative (c)	288	True Negative (d)	171	459		Pre-test probability	0.632381	0.590314	0.672525		Pre-test probability	63.2381	59.0314	67.2525		63,2	59,0	67,3		63,2 (59,0-67,3)			Pre-test probability				63,2 (59,0-67,3)
	Total		332		193	525		Positive Predictive Value (PPV)	0.666667	0.546561	0.768437		Positive Predictive Value (PPV)	66.6667	54.6561	76.8437		66,7	54,7	76,8		66,7 (54,7-76,8)			Positive Predictive Value (PPV)				66,7 (54,7-76,8)
								Negative Predictive Value (NPV)	0.372549	0.329547	0.417667		Negative Predictive Value (NPV)	37.2549	32.9547	41.7667		37,3	33,0	41,8		37,3 (33,0-41,8)			Negative Predictive Value (NPV)				37,3 (33,0-41,8)
								Positive Likelihood Ratio (LR+)	1.16265	0.71939	1.87903		Positive Likelihood Ratio (LR+)	1.16265	0.71939	1.87903		1,2	0,7	1,9		1,2 (0,7-1,9)			Positive Likelihood Ratio (LR+)				1,2 (0,7-1,9)
								Negative Likelihood Ratio (LR-)	0.979074	0.916732	1.04566		Negative Likelihood Ratio (LR-)	0.979074	0.916732	1.04566		1,0	0,9	1,0		1,0 (0,9-1,0)			Negative Likelihood Ratio (LR-)				1,0 (0,9-1,0)
	Peri-oral laceration									95% Confidence Interval					95% Confidence Interval
		Diagnostic outcome: midfacial and mandibular fractures						Statistic	Outcome	Lower bound	Upper bound		Statistic (100%)	Outcome	Lower bound	Upper bound									Peri-oral laceration
		Fracture	n	No fracture	n	Total		Sensitivity (Sens.)	0.180723	0.143059	0.225691		Sensitivity (Sens.)	18.0723	14.3059	22.5691		18,1	14,3	22,6		18,1 (14,3-22,6)			Sensitivity (Sens.)				18,1 (14,3-22,6)			18,1 (14,3-22,6)	88,1 (82,8-91,9)	63,2 (59,0-67,3)	72,3 (61,8-80,8)	38,5 (34,0-43,1)	1,5 (1,0-2,4)	0,9 (0,9-1,0)
	Present physical examination finding	True positive (a)	60	False Positive (b)	23	83		Specificity (Spec.)	0.880829	0.827529	0.919264		Specificity (Spec.)	88.0829	82.7529	91.9264		88,1	82,8	91,9		88,1 (82,8-91,9)			Specificity (Spec.)				88,1 (82,8-91,9)
	Negative physical examination finding	False Negative (c)	272	True Negative (d)	170	442		Pre-test probability	0.632381	0.590314	0.672525		Pre-test probability	63.2381	59.0314	67.2525		63,2	59,0	67,3		63,2 (59,0-67,3)			Pre-test probability				63,2 (59,0-67,3)
	Total		332		193	525		Positive Predictive Value (PPV)	0.722892	0.618381	0.807682		Positive Predictive Value (PPV)	72.2892	61.8381	80.7682		72,3	61,8	80,8		72,3 (61,8-80,8)			Positive Predictive Value (PPV)				72,3 (61,8-80,8)
								Negative Predictive Value (NPV)	0.384615	0.340439	0.43078		Negative Predictive Value (NPV)	38.4615	34.0439	43.078		38,5	34,0	43,1		38,5 (34,0-43,1)			Negative Predictive Value (NPV)				38,5 (34,0-43,1)
								Positive Likelihood Ratio (LR+)	1.5165	0.970121	2.37061		Positive Likelihood Ratio (LR+)	1.5165	0.970121	2.37061		1,5	1,0	2,4		1,5 (1,0-2,4)			Positive Likelihood Ratio (LR+)				1,5 (1,0-2,4)
								Negative Likelihood Ratio (LR-)	0.93012	0.865138	0.999984		Negative Likelihood Ratio (LR-)	0.93012	0.865138	0.999984		0,9	0,9	1,0		0,9 (0,9-1,0)			Negative Likelihood Ratio (LR-)				0,9 (0,9-1,0)
	Intra-oral laceration									95% Confidence Interval					95% Confidence Interval
		Diagnostic outcome: midfacial and mandibular fractures						Statistic	Outcome	Lower bound	Upper bound		Statistic (100%)	Outcome	Lower bound	Upper bound									Intra-oral laceration
		Fracture	n	No fracture	n	Total		Sensitivity (Sens.)	0.171687	0.134935	0.215949		Sensitivity (Sens.)	17.1687	13.4935	21.5949		17,2	13,5	21,6		17,2 (13,5-21,6)			Sensitivity (Sens.)				17,2 (13,5-21,6)			17,2 (13,5-21,6)	92,7 (88,2-95,6)	63,2 (59,0-67,3)	80,3 (69,6-87,9)	39,4 (35,0-44,0)	2,4 (1,4-4,1)	0,9 (0,8-1,0)
	Present physical examination finding	True positive (a)	57	False Positive (b)	14	71		Specificity (Spec.)	0.927461	0.881936	0.956302		Specificity (Spec.)	92.7461	88.1936	95.6302		92,7	88,2	95,6		92,7 (88,2-95,6)			Specificity (Spec.)				92,7 (88,2-95,6)
	Negative physical examination finding	False Negative (c)	275	True Negative (d)	179	454		Pre-test probability	0.632381	0.590314	0.672525		Pre-test probability	63.2381	59.0314	67.2525		63,2	59,0	67,3		63,2 (59,0-67,3)			Pre-test probability				63,2 (59,0-67,3)
	Total		332		193	525		Positive Predictive Value (PPV)	0.802817	0.695801	0.878746		Positive Predictive Value (PPV)	80.2817	69.5801	87.8746		80,3	69,6	87,9		80,3 (69,6-87,9)			Positive Predictive Value (PPV)				80,3 (69,6-87,9)
								Negative Predictive Value (NPV)	0.394273	0.350387	0.439934		Negative Predictive Value (NPV)	39.4273	35.0387	43.9934		39,4	35,0	44,0		39,4 (35,0-44,0)			Negative Predictive Value (NPV)				39,4 (35,0-44,0)
								Positive Likelihood Ratio (LR+)	2.36682	1.35593	4.13139		Positive Likelihood Ratio (LR+)	2.36682	1.35593	4.13139		2,4	1,4	4,1		2,4 (1,4-4,1)			Positive Likelihood Ratio (LR+)				2,4 (1,4-4,1)
								Negative Likelihood Ratio (LR-)	0.893098	0.83866	0.951068		Negative Likelihood Ratio (LR-)	0.893098	0.83866	0.951068		0,9	0,8	1,0		0,9 (0,8-1,0)			Negative Likelihood Ratio (LR-)				0,9 (0,8-1,0)
	Bony step-off or instability									95% Confidence Interval					95% Confidence Interval
		Diagnostic outcome: midfacial and mandibular fractures						Statistic	Outcome	Lower bound	Upper bound		Statistic (100%)	Outcome	Lower bound	Upper bound									Bony step-off or instability
		Fracture	n	No fracture	n	Total		Sensitivity (Sens.)	0.418675	0.366833	0.472377		Sensitivity (Sens.)	41.8675	36.6833	47.2377		41,9	36,7	47,2		41,9 (36,7-47,2)			Sensitivity (Sens.)				41,9 (36,7-47,2)			41,9 (36,7-47,2)	89,6 (84,5-93,2)	63,2 (59,0-67,3)	87,4 (81,4-91,7)	47,3 (42,2-52,4)	4,0 (2,6-6,2)	0,6 (0,6-0,7)
	Present physical examination finding	True positive (a)	139	False Positive (b)	20	159		Specificity (Spec.)	0.896373	0.845363	0.931912		Specificity (Spec.)	89.6373	84.5363	93.1912		89,6	84,5	93,2		89,6 (84,5-93,2)			Specificity (Spec.)				89,6 (84,5-93,2)
	Negative physical examination finding	False Negative (c)	193	True Negative (d)	173	366		Pre-test probability	0.632381	0.590314	0.672525		Pre-test probability	63.2381	59.0314	67.2525		63,2	59,0	67,3		63,2 (59,0-67,3)			Pre-test probability				63,2 (59,0-67,3)
	Total		332		193	525		Positive Predictive Value (PPV)	0.874214	0.813693	0.917078		Positive Predictive Value (PPV)	87.4214	81.3693	91.7078		87,4	81,4	91,7		87,4 (81,4-91,7)			Positive Predictive Value (PPV)				87,4 (81,4-91,7)
								Negative Predictive Value (NPV)	0.472678	0.422078	0.523845		Negative Predictive Value (NPV)	47.2678	42.2078	52.3845		47,3	42,2	52,4		47,3 (42,2-52,4)			Negative Predictive Value (NPV)				47,3 (42,2-52,4)
								Positive Likelihood Ratio (LR+)	4.04021	2.61805	6.23492		Positive Likelihood Ratio (LR+)	4.04021	2.61805	6.23492		4,0	2,6	6,2		4,0 (2,6-6,2)			Positive Likelihood Ratio (LR+)				4,0 (2,6-6,2)
								Negative Likelihood Ratio (LR-)	0.648531	0.584984	0.71898		Negative Likelihood Ratio (LR-)	0.648531	0.584984	0.71898		0,6	0,6	0,7		0,6 (0,6-0,7)			Negative Likelihood Ratio (LR-)				0,6 (0,6-0,7)
	Open fracture									95% Confidence Interval					95% Confidence Interval
		Diagnostic outcome: midfacial and mandibular fractures						Statistic	Outcome	Lower bound	Upper bound		Statistic (100%)	Outcome	Lower bound	Upper bound									Open fracture
		Fracture	n	No fracture	n	Total		Sensitivity (Sens.)	0.063253	0.0417399	0.0947578		Sensitivity (Sens.)	6.3253	4.17399	9.47578		6,3	4,2	9,5		6,3 (4,2-9,5)			Sensitivity (Sens.)				6,3 (4,2-9,5)			6,3 (4,2-9,5)	98,4 (95,5-99,5)	63,2 (59,0-67,3)	87,5 (69,0-95,7)	37,9 (33,8-42,2)	4,1 (1,2-13,5)	1,0 (0,9-1,0)
	Present physical examination finding	True positive (a)	21	False Positive (b)	3	24		Specificity (Spec.)	0.984456	0.955303	0.9947		Specificity (Spec.)	98.4456	95.5303	99.47		98,4	95,5	99,5		98,4 (95,5-99,5)			Specificity (Spec.)				98,4 (95,5-99,5)
	Negative physical examination finding	False Negative (c)	311	True Negative (d)	190	501		Pre-test probability	0.632381	0.590314	0.672525		Pre-test probability	63.2381	59.0314	67.2525		63,2	59,0	67,3		63,2 (59,0-67,3)			Pre-test probability				63,2 (59,0-67,3)
	Total		332		193	525		Positive Predictive Value (PPV)	0.875	0.689957	0.956557		Positive Predictive Value (PPV)	87.5	68.9957	95.6557		87,5	69,0	95,7		87,5 (69,0-95,7)			Positive Predictive Value (PPV)				87,5 (69,0-95,7)
								Negative Predictive Value (NPV)	0.379242	0.337825	0.422495		Negative Predictive Value (NPV)	37.9242	33.7825	42.2495		37,9	33,8	42,2		37,9 (33,8-42,2)			Negative Predictive Value (NPV)				37,9 (33,8-42,2)
								Positive Likelihood Ratio (LR+)	4.06928	1.22975	13.4654		Positive Likelihood Ratio (LR+)	4.06928	1.22975	13.4654		4,1	1,2	13,5		4,1 (1,2-13,5)			Positive Likelihood Ratio (LR+)				4,1 (1,2-13,5)
								Negative Likelihood Ratio (LR-)	0.951538	0.920557	0.983561		Negative Likelihood Ratio (LR-)	0.951538	0.920557	0.983561		1,0	0,9	1,0		1,0 (0,9-1,0)			Negative Likelihood Ratio (LR-)				1,0 (0,9-1,0)
	Subconjunctival hemorrhage									95% Confidence Interval					95% Confidence Interval
		Diagnostic outcome: midfacial and mandibular fractures						Statistic	Outcome	Lower bound	Upper bound		Statistic (100%)	Outcome	Lower bound	Upper bound									Subconjunctival hemorrhage
		Fracture	n	No fracture	n	Total		Sensitivity (Sens.)	0.313253	0.265737	0.365041		Sensitivity (Sens.)	31.3253	26.5737	36.5041		31,3	26,6	36,5		31,3 (26,6-36,5)			Sensitivity (Sens.)				31,3 (26,6-36,5)			31,3 (26,6-36,5)	86,5 (81,0-90,6)	63,2 (59,0-67,3)	80,0 (72,3-86,0)	42,3 (37,5-47,2)	2,3 (1,6-3,4)	0,8 (0,7-0,9)
	Present physical examination finding	True positive (a)	104	False Positive (b)	26	130		Specificity (Spec.)	0.865285	0.80993	0.906382		Specificity (Spec.)	86.5285	80.993	90.6382		86,5	81,0	90,6		86,5 (81,0-90,6)			Specificity (Spec.)				86,5 (81,0-90,6)
	Negative physical examination finding	False Negative (c)	228	True Negative (d)	167	395		Pre-test probability	0.632381	0.590314	0.672525		Pre-test probability	63.2381	59.0314	67.2525		63,2	59,0	67,3		63,2 (59,0-67,3)			Pre-test probability				63,2 (59,0-67,3)
	Total		332		193	525		Positive Predictive Value (PPV)	0.8	0.723077	0.859701		Positive Predictive Value (PPV)	80	72.3077	85.9701		80,0	72,3	86,0		80,0 (72,3-86,0)			Positive Predictive Value (PPV)				80,0 (72,3-86,0)
								Negative Predictive Value (NPV)	0.422785	0.37504	0.472017		Negative Predictive Value (NPV)	42.2785	37.504	47.2017		42,3	37,5	47,2		42,3 (37,5-47,2)			Negative Predictive Value (NPV)				42,3 (37,5-47,2)
								Positive Likelihood Ratio (LR+)	2.3253	1.57211	3.43934		Positive Likelihood Ratio (LR+)	2.3253	1.57211	3.43934		2,3	1,6	3,4		2,3 (1,6-3,4)			Positive Likelihood Ratio (LR+)				2,3 (1,6-3,4)
								Negative Likelihood Ratio (LR-)	0.793666	0.72425	0.869735		Negative Likelihood Ratio (LR-)	0.793666	0.72425	0.869735		0,8	0,7	0,9		0,8 (0,7-0,9)			Negative Likelihood Ratio (LR-)				0,8 (0,7-0,9)
	Diplopia									95% Confidence Interval					95% Confidence Interval
		Diagnostic outcome: midfacial and mandibular fractures						Statistic	Outcome	Lower bound	Upper bound		Statistic (100%)	Outcome	Lower bound	Upper bound									Diplopia
		Fracture	n	No fracture	n	Total		Sensitivity (Sens.)	0.0722892	0.0490559	0.105307		Sensitivity (Sens.)	7.22892	4.90559	10.5307		7,2	4,9	10,5		7,2 (4,9-10,5)			Sensitivity (Sens.)				7,2 (4,9-10,5)			7,2 (4,9-10,5)	95,9 (92,0-97,9)	63,2 (59,0-67,3)	75,0 (57,9-86,7)	37,5 (33,4-41,9)	1,7 (0,8-3,8)	1,0 (0,9-1,0)
	Present physical examination finding	True positive (a)	24	False Positive (b)	8	32		Specificity (Spec.)	0.958549	0.920351	0.978849		Specificity (Spec.)	95.8549	92.0351	97.8849		95,9	92,0	97,9		95,9 (92,0-97,9)			Specificity (Spec.)				95,9 (92,0-97,9)
	Negative physical examination finding	False Negative (c)	308	True Negative (d)	185	493		Pre-test probability	0.632381	0.590314	0.672525		Pre-test probability	63.2381	59.0314	67.2525		63,2	59,0	67,3		63,2 (59,0-67,3)			Pre-test probability				63,2 (59,0-67,3)
	Total		332		193	525		Positive Predictive Value (PPV)	0.75	0.578931	0.867478		Positive Predictive Value (PPV)	75	57.8931	86.7478		75,0	57,9	86,7		75,0 (57,9-86,7)			Positive Predictive Value (PPV)				75,0 (57,9-86,7)
								Negative Predictive Value (NPV)	0.375254	0.333632	0.418805		Negative Predictive Value (NPV)	37.5254	33.3632	41.8805		37,5	33,4	41,9		37,5 (33,4-41,9)			Negative Predictive Value (NPV)				37,5 (33,4-41,9)
								Positive Likelihood Ratio (LR+)	1.74398	0.799249	3.80539		Positive Likelihood Ratio (LR+)	1.74398	0.799249	3.80539		1,7	0,8	3,8		1,7 (0,8-3,8)			Positive Likelihood Ratio (LR+)				1,7 (0,8-3,8)
								Negative Likelihood Ratio (LR-)	0.967828	0.928039	1.00932		Negative Likelihood Ratio (LR-)	0.967828	0.928039	1.00932		1,0	0,9	1,0		1,0 (0,9-1,0)			Negative Likelihood Ratio (LR-)				1,0 (0,9-1,0)
	Vision change									95% Confidence Interval					95% Confidence Interval
		Diagnostic outcome: midfacial and mandibular fractures						Statistic	Outcome	Lower bound	Upper bound		Statistic (100%)	Outcome	Lower bound	Upper bound									Vision change
		Fracture	n	No fracture	n	Total		Sensitivity (Sens.)	0.0993976	0.071654	0.136306		Sensitivity (Sens.)	9.93976	7.1654	13.6306		9,9	7,2	13,6		9,9 (7,2-13,6)			Sensitivity (Sens.)				9,9 (7,2-13,6)			9,9 (7,2-13,6)	93,8 (89,4-96,4)	63,2 (59,0-67,3)	73,3 (59,0-84,0)	37,7 (33,5-42,1)	1,6 (0,8-3,0)	1,0 (0,9-1,0)
	Present physical examination finding	True positive (a)	33	False Positive (b)	12	45		Specificity (Spec.)	0.937824	0.89448	0.964079		Specificity (Spec.)	93.7824	89.448	96.4079		93,8	89,4	96,4		93,8 (89,4-96,4)			Specificity (Spec.)				93,8 (89,4-96,4)
	Negative physical examination finding	False Negative (c)	299	True Negative (d)	181	480		Pre-test probability	0.632381	0.590314	0.672525		Pre-test probability	63.2381	59.0314	67.2525		63,2	59,0	67,3		63,2 (59,0-67,3)			Pre-test probability				63,2 (59,0-67,3)
	Total		332		193	525		Positive Predictive Value (PPV)	0.733333	0.589609	0.840353		Positive Predictive Value (PPV)	73.3333	58.9609	84.0353		73,3	59,0	84,0		73,3 (59,0-84,0)			Positive Predictive Value (PPV)				73,3 (59,0-84,0)
								Negative Predictive Value (NPV)	0.377083	0.334863	0.421256		Negative Predictive Value (NPV)	37.7083	33.4863	42.1256		37,7	33,5	42,1		37,7 (33,5-42,1)			Negative Predictive Value (NPV)				37,7 (33,5-42,1)
								Positive Likelihood Ratio (LR+)	1.59864	0.84595	3.02106		Positive Likelihood Ratio (LR+)	1.59864	0.84595	3.02106		1,6	0,8	3,0		1,6 (0,8-3,0)			Positive Likelihood Ratio (LR+)				1,6 (0,8-3,0)
								Negative Likelihood Ratio (LR-)	0.960311	0.912601	1.01051		Negative Likelihood Ratio (LR-)	0.960311	0.912601	1.01051		1,0	0,9	1,0		1,0 (0,9-1,0)			Negative Likelihood Ratio (LR-)				1,0 (0,9-1,0)
	Extraocular movement deficit									95% Confidence Interval					95% Confidence Interval
		Diagnostic outcome: midfacial and mandibular fractures						Statistic	Outcome	Lower bound	Upper bound		Statistic (100%)	Outcome	Lower bound	Upper bound									Extraocular movement deficit
		Fracture	n	No fracture	n	Total		Sensitivity (Sens.)	0.141566	0.108158	0.183175		Sensitivity (Sens.)	14.1566	10.8158	18.3175		14,2	10,8	18,3		14,2 (10,8-18,3)			Sensitivity (Sens.)				14,2 (10,8-18,3)			14,2 (10,8-18,3)	96,4 (92,7-98,2)	63,2 (59,0-67,3)	87,0 (75,6-93,6)	39,5 (35,2-44,0)	3,9 (1,8-8,5)	0,9 (0,8-0,9)
	Present physical examination finding	True positive (a)	47	False Positive (b)	7	54		Specificity (Spec.)	0.963731	0.927038	0.982322		Specificity (Spec.)	96.3731	92.7038	98.2322		96,4	92,7	98,2		96,4 (92,7-98,2)			Specificity (Spec.)				96,4 (92,7-98,2)
	Negative physical examination finding	False Negative (c)	285	True Negative (d)	186	471		Pre-test probability	0.632381	0.590314	0.672525		Pre-test probability	63.2381	59.0314	67.2525		63,2	59,0	67,3		63,2 (59,0-67,3)			Pre-test probability				63,2 (59,0-67,3)
	Total		332		193	525		Positive Predictive Value (PPV)	0.87037	0.75578	0.935764		Positive Predictive Value (PPV)	87.037	75.578	93.5764		87,0	75,6	93,6		87,0 (75,6-93,6)			Positive Predictive Value (PPV)				87,0 (75,6-93,6)
								Negative Predictive Value (NPV)	0.394904	0.351778	0.439731		Negative Predictive Value (NPV)	39.4904	35.1778	43.9731		39,5	35,2	44,0		39,5 (35,2-44,0)			Negative Predictive Value (NPV)				39,5 (35,2-44,0)
								Positive Likelihood Ratio (LR+)	3.90318	1.80003	8.46367		Positive Likelihood Ratio (LR+)	3.90318	1.80003	8.46367		3,9	1,8	8,5		3,9 (1,8-8,5)			Positive Likelihood Ratio (LR+)				3,9 (1,8-8,5)
								Negative Likelihood Ratio (LR-)	0.89074	0.845987	0.937861		Negative Likelihood Ratio (LR-)	0.89074	0.845987	0.937861		0,9	0,8	0,9		0,9 (0,8-0,9)			Negative Likelihood Ratio (LR-)				0,9 (0,8-0,9)
	Epistaxis									95% Confidence Interval					95% Confidence Interval
		Diagnostic outcome: midfacial and mandibular fractures						Statistic	Outcome	Lower bound	Upper bound		Statistic (100%)	Outcome	Lower bound	Upper bound									Epistaxis
		Fracture	n	No fracture	n	Total		Sensitivity (Sens.)	0.319277	0.271441	0.371248		Sensitivity (Sens.)	31.9277	27.1441	37.1248		31,9	27,1	37,1		31,9 (27,1-37,1)			Sensitivity (Sens.)				31,9 (27,1-37,1)			31,9 (27,1-37,1)	87,6 (82,2-91,5)	63,2 (59,0-67,3)	81,5 (74,0-87,3)	42,8 (38,0-47,7)	2,6 (1,7-3,9)	0,8 (0,7-0,9)
	Present physical examination finding	True positive (a)	106	False Positive (b)	24	130		Specificity (Spec.)	0.875648	0.821638	0.914995		Specificity (Spec.)	87.5648	82.1638	91.4995		87,6	82,2	91,5		87,6 (82,2-91,5)			Specificity (Spec.)				87,6 (82,2-91,5)
	Negative physical examination finding	False Negative (c)	226	True Negative (d)	169	395		Pre-test probability	0.632381	0.590314	0.672525		Pre-test probability	63.2381	59.0314	67.2525		63,2	59,0	67,3		63,2 (59,0-67,3)			Pre-test probability				63,2 (59,0-67,3)
	Total		332		193	525		Positive Predictive Value (PPV)	0.815385	0.73998	0.872684		Positive Predictive Value (PPV)	81.5385	73.998	87.2684		81,5	74,0	87,3		81,5 (74,0-87,3)			Positive Predictive Value (PPV)				81,5 (74,0-87,3)
								Negative Predictive Value (NPV)	0.427848	0.379981	0.477106		Negative Predictive Value (NPV)	42.7848	37.9981	47.7106		42,8	38,0	47,7		42,8 (38,0-47,7)			Negative Predictive Value (NPV)				42,8 (38,0-47,7)
								Positive Likelihood Ratio (LR+)	2.56752	1.71077	3.85332		Positive Likelihood Ratio (LR+)	2.56752	1.71077	3.85332		2,6	1,7	3,9		2,6 (1,7-3,9)			Positive Likelihood Ratio (LR+)				2,6 (1,7-3,9)
								Negative Likelihood Ratio (LR-)	0.777394	0.70988	0.851328		Negative Likelihood Ratio (LR-)	0.777394	0.70988	0.851328		0,8	0,7	0,9		0,8 (0,7-0,9)			Negative Likelihood Ratio (LR-)				0,8 (0,7-0,9)
	Tooth absence									95% Confidence Interval					95% Confidence Interval
		Diagnostic outcome: midfacial and mandibular fractures						Statistic	Outcome	Lower bound	Upper bound		Statistic (100%)	Outcome	Lower bound	Upper bound									Tooth absence
		Fracture	n	No fracture	n	Total		Sensitivity (Sens.)	0.165663	0.129541	0.209433		Sensitivity (Sens.)	16.5663	12.9541	20.9433		16,6	13,0	20,9		16,6 (13,0-20,9)			Sensitivity (Sens.)				16,6 (13,0-20,9)			16,6 (13,0-20,9)	97,9 (94,8-99,2)	63,2 (59,0-67,3)	93,2 (83,8-97,3)	40,6 (36,2-45,1)	8,0 (2,9-21,7)	0,9 (0,8-0,9)
	Present physical examination finding	True positive (a)	55	False Positive (b)	4	59		Specificity (Spec.)	0.979275	0.94793	0.991912		Specificity (Spec.)	97.9275	94.793	99.1912		97,9	94,8	99,2		97,9 (94,8-99,2)			Specificity (Spec.)				97,9 (94,8-99,2)
	Negative physical examination finding	False Negative (c)	277	True Negative (d)	189	466		Pre-test probability	0.632381	0.590314	0.672525		Pre-test probability	63.2381	59.0314	67.2525		63,2	59,0	67,3		63,2 (59,0-67,3)			Pre-test probability				63,2 (59,0-67,3)
	Total		332		193	525		Positive Predictive Value (PPV)	0.932203	0.838243	0.973322		Positive Predictive Value (PPV)	93.2203	83.8243	97.3322		93,2	83,8	97,3		93,2 (83,8-97,3)			Positive Predictive Value (PPV)				93,2 (83,8-97,3)
								Negative Predictive Value (NPV)	0.405579	0.361947	0.450756		Negative Predictive Value (NPV)	40.5579	36.1947	45.0756		40,6	36,2	45,1		40,6 (36,2-45,1)			Negative Predictive Value (NPV)				40,6 (36,2-45,1)
								Positive Likelihood Ratio (LR+)	7.99322	2.94235	21.7145		Positive Likelihood Ratio (LR+)	7.99322	2.94235	21.7145		8,0	2,9	21,7		8,0 (2,9-21,7)			Positive Likelihood Ratio (LR+)				8,0 (2,9-21,7)
								Negative Likelihood Ratio (LR-)	0.851995	0.808709	0.897598		Negative Likelihood Ratio (LR-)	0.851995	0.808709	0.897598		0,9	0,8	0,9		0,9 (0,8-0,9)			Negative Likelihood Ratio (LR-)				0,9 (0,8-0,9)
	Malocclusion									95% Confidence Interval					95% Confidence Interval
		Diagnostic outcome: midfacial and mandibular fractures						Statistic	Outcome	Lower bound	Upper bound		Statistic (100%)	Outcome	Lower bound	Upper bound									Malocclusion
		Fracture	n	No fracture	n	Total		Sensitivity (Sens.)	0.262048	0.217659	0.311881		Sensitivity (Sens.)	26.2048	21.7659	31.1881		26,2	21,8	31,2		26,2 (21,8-31,2)			Sensitivity (Sens.)				26,2 (21,8-31,2)			26,2 (21,8-31,2)	92,7 (88,2-95,6)	63,2 (59,0-67,3)	86,1 (78,1-91,6)	42,2 (37,6-47,0)	3,6 (2,1-6,2)	0,8 (0,7-0,9)
	Present physical examination finding	True positive (a)	87	False Positive (b)	14	101		Specificity (Spec.)	0.927461	0.881936	0.956302		Specificity (Spec.)	92.7461	88.1936	95.6302		92,7	88,2	95,6		92,7 (88,2-95,6)			Specificity (Spec.)				92,7 (88,2-95,6)
	Negative physical examination finding	False Negative (c)	245	True Negative (d)	179	424		Pre-test probability	0.632381	0.590314	0.672525		Pre-test probability	63.2381	59.0314	67.2525		63,2	59,0	67,3		63,2 (59,0-67,3)			Pre-test probability				63,2 (59,0-67,3)
	Total		332		193	525		Positive Predictive Value (PPV)	0.861386	0.780688	0.915601		Positive Predictive Value (PPV)	86.1386	78.0688	91.5601		86,1	78,1	91,6		86,1 (78,1-91,6)			Positive Predictive Value (PPV)				86,1 (78,1-91,6)
								Negative Predictive Value (NPV)	0.42217	0.376062	0.469675		Negative Predictive Value (NPV)	42.217	37.6062	46.9675		42,2	37,6	47,0		42,2 (37,6-47,0)			Negative Predictive Value (NPV)				42,2 (37,6-47,0)
								Positive Likelihood Ratio (LR+)	3.61252	2.11405	6.17312		Positive Likelihood Ratio (LR+)	3.61252	2.11405	6.17312		3,6	2,1	6,2		3,6 (2,1-6,2)			Positive Likelihood Ratio (LR+)				3,6 (2,1-6,2)
								Negative Likelihood Ratio (LR-)	0.795669	0.737977	0.857871		Negative Likelihood Ratio (LR-)	0.795669	0.737977	0.857871		0,8	0,7	0,9		0,8 (0,7-0,9)			Negative Likelihood Ratio (LR-)				0,8 (0,7-0,9)

## Sheet: Sitzman - 2015
	Authors	Sitzman et al.
	Title	Validation of Clinical Criteria for Obtaining Maxillofacial Computed Tomography in Patients With Trauma
	Year	2015
	Facial asymmetry									95% Confidence Interval					95% Confidence Interval
		Diagnostic outcome: midfacial and mandibular fractures						Statistic	Outcome	Lower bound	Upper bound		Statistic (100%)	Outcome	Lower bound	Upper bound									Facial asymmetry
		Fracture	n	No fracture	n	Total		Sensitivity (Sens.)	0.0603448	0.0295352	0.119341		Sensitivity (Sens.)	6.03448	2.95352	11.9341		6,0	3,0	11,9		6,0 (3,0-11,9)			Sensitivity (Sens.)				6,0 (3,0-11,9)			6,0 (3,0-11,9)	95,2 (86,9-98,4)	64,8 (57,6-71,4)	70,0 (39,7-89,2)	35,5 (28,7-43,0)	1,3 (0,3-4,7)	1,0 (0,9-1,1)
	Present physical examination finding	True positive (a)	7	False Positive (b)	3	10		Specificity (Spec.)	0.952381	0.869088	0.983674		Specificity (Spec.)	95.2381	86.9088	98.3674		95,2	86,9	98,4		95,2 (86,9-98,4)			Specificity (Spec.)				95,2 (86,9-98,4)
	Negative physical examination finding	False Negative (c)	109	True Negative (d)	60	169		Pre-test probability	0.648045	0.575639	0.714229		Pre-test probability	64.8045	57.5639	71.4229		64,8	57,6	71,4		64,8 (57,6-71,4)			Pre-test probability				64,8 (57,6-71,4)
	Total		116		63	179		Positive Predictive Value (PPV)	0.7	0.396773	0.892211		Positive Predictive Value (PPV)	70	39.6773	89.2211		70,0	39,7	89,2		70,0 (39,7-89,2)			Positive Predictive Value (PPV)				70,0 (39,7-89,2)
								Negative Predictive Value (NPV)	0.35503	0.286839	0.429665		Negative Predictive Value (NPV)	35.503	28.6839	42.9665		35,5	28,7	43,0		35,5 (28,7-43,0)			Negative Predictive Value (NPV)				35,5 (28,7-43,0)
								Positive Likelihood Ratio (LR+)	1.26724	0.339445	4.73095		Positive Likelihood Ratio (LR+)	1.26724	0.339445	4.73095		1,3	0,3	4,7		1,3 (0,3-4,7)			Positive Likelihood Ratio (LR+)				1,3 (0,3-4,7)
								Negative Likelihood Ratio (LR-)	0.986638	0.91815	1.06023		Negative Likelihood Ratio (LR-)	0.986638	0.91815	1.06023		1,0	0,9	1,1		1,0 (0,9-1,1)			Negative Likelihood Ratio (LR-)				1,0 (0,9-1,1)
	Facial pain									95% Confidence Interval					95% Confidence Interval
		Diagnostic outcome: midfacial and mandibular fractures						Statistic	Outcome	Lower bound	Upper bound		Statistic (100%)	Outcome	Lower bound	Upper bound									Facial pain
		Fracture	n	No fracture	n	Total		Sensitivity (Sens.)	0.448276	0.360878	0.53899		Sensitivity (Sens.)	44.8276	36.0878	53.899		44,8	36,1	53,9		44,8 (36,1-53,9)			Sensitivity (Sens.)				44,8 (36,1-53,9)			44,8 (36,1-53,9)	69,8 (57,6-79,8)	64,8 (57,6-71,4)	73,2 (61,9-82,1)	40,7 (31,9-50,2)	1,5 (1,0-2,3)	0,8 (0,6-1,0)
	Present physical examination finding	True positive (a)	52	False Positive (b)	19	71		Specificity (Spec.)	0.698413	0.576394	0.797625		Specificity (Spec.)	69.8413	57.6394	79.7625		69,8	57,6	79,8		69,8 (57,6-79,8)			Specificity (Spec.)				69,8 (57,6-79,8)
	Negative physical examination finding	False Negative (c)	64	True Negative (d)	44	108		Pre-test probability	0.648045	0.575639	0.714229		Pre-test probability	64.8045	57.5639	71.4229		64,8	57,6	71,4		64,8 (57,6-71,4)			Pre-test probability				64,8 (57,6-71,4)
	Total		116		63	179		Positive Predictive Value (PPV)	0.732394	0.619458	0.821473		Positive Predictive Value (PPV)	73.2394	61.9458	82.1473		73,2	61,9	82,1		73,2 (61,9-82,1)			Positive Predictive Value (PPV)				73,2 (61,9-82,1)
								Negative Predictive Value (NPV)	0.407407	0.319468	0.501707		Negative Predictive Value (NPV)	40.7407	31.9468	50.1707		40,7	31,9	50,2		40,7 (31,9-50,2)			Negative Predictive Value (NPV)				40,7 (31,9-50,2)
								Positive Likelihood Ratio (LR+)	1.48639	0.970221	2.27716		Positive Likelihood Ratio (LR+)	1.48639	0.970221	2.27716		1,5	1,0	2,3		1,5 (1,0-2,3)			Positive Likelihood Ratio (LR+)				1,5 (1,0-2,3)
								Negative Likelihood Ratio (LR-)	0.789969	0.627195	0.994987		Negative Likelihood Ratio (LR-)	0.789969	0.627195	0.994987		0,8	0,6	1,0		0,8 (0,6-1,0)			Negative Likelihood Ratio (LR-)				0,8 (0,6-1,0)
	Swelling									95% Confidence Interval					95% Confidence Interval
		Diagnostic outcome: midfacial and mandibular fractures						Statistic	Outcome	Lower bound	Upper bound		Statistic (100%)	Outcome	Lower bound	Upper bound									Swelling
		Fracture	n	No fracture	n	Total		Sensitivity (Sens.)	0.586207	0.49522	0.671667		Sensitivity (Sens.)	58.6207	49.522	67.1667		58,6	49,5	67,2		58,6 (49,5-67,2)			Sensitivity (Sens.)				58,6 (49,5-67,2)			58,6 (49,5-67,2)	74,6 (62,7-83,7)	64,8 (57,6-71,4)	81,0 (71,3-87,9)	49,5 (39,6-59,4)	2,3 (1,5-3,6)	0,6 (0,4-0,7)
	Present physical examination finding	True positive (a)	68	False Positive (b)	16	84		Specificity (Spec.)	0.746032	0.626586	0.837197		Specificity (Spec.)	74.6032	62.6586	83.7197		74,6	62,7	83,7		74,6 (62,7-83,7)			Specificity (Spec.)				74,6 (62,7-83,7)
	Negative physical examination finding	False Negative (c)	48	True Negative (d)	47	95		Pre-test probability	0.648045	0.575639	0.714229		Pre-test probability	64.8045	57.5639	71.4229		64,8	57,6	71,4		64,8 (57,6-71,4)			Pre-test probability				64,8 (57,6-71,4)
	Total		116		63	179		Positive Predictive Value (PPV)	0.809524	0.712761	0.879214		Positive Predictive Value (PPV)	80.9524	71.2761	87.9214		81,0	71,3	87,9		81,0 (71,3-87,9)			Positive Predictive Value (PPV)				81,0 (71,3-87,9)
								Negative Predictive Value (NPV)	0.494737	0.396374	0.593509		Negative Predictive Value (NPV)	49.4737	39.6374	59.3509		49,5	39,6	59,4		49,5 (39,6-59,4)			Negative Predictive Value (NPV)				49,5 (39,6-59,4)
								Positive Likelihood Ratio (LR+)	2.30819	1.47177	3.61996		Positive Likelihood Ratio (LR+)	2.30819	1.47177	3.61996		2,3	1,5	3,6		2,3 (1,5-3,6)			Positive Likelihood Ratio (LR+)				2,3 (1,5-3,6)
								Negative Likelihood Ratio (LR-)	0.554659	0.427609	0.719457		Negative Likelihood Ratio (LR-)	0.554659	0.427609	0.719457		0,6	0,4	0,7		0,6 (0,4-0,7)			Negative Likelihood Ratio (LR-)				0,6 (0,4-0,7)
	Maxillary numbness									95% Confidence Interval					95% Confidence Interval
		Diagnostic outcome: midfacial and mandibular fractures						Statistic	Outcome	Lower bound	Upper bound		Statistic (100%)	Outcome	Lower bound	Upper bound									Maxillary numbness
		Fracture	n	No fracture	n	Total		Sensitivity (Sens.)	0.0517241	0.0239183	0.108269		Sensitivity (Sens.)	5.17241	2.39183	10.8269		5,2	2,4	10,8		5,2 (2,4-10,8)			Sensitivity (Sens.)				5,2 (2,4-10,8)			5,2 (2,4-10,8)	98,4 (91,5-99,7)	64,8 (57,6-71,4)	85,7 (48,7-97,4)	36,0 (29,2-43,5)	3,3 (0,4-26,5)	1,0 (0,9-1,0)
	Present physical examination finding	True positive (a)	6	False Positive (b)	1	7		Specificity (Spec.)	0.984127	0.915413	0.997193		Specificity (Spec.)	98.4127	91.5413	99.7193		98,4	91,5	99,7		98,4 (91,5-99,7)			Specificity (Spec.)				98,4 (91,5-99,7)
	Negative physical examination finding	False Negative (c)	110	True Negative (d)	62	172		Pre-test probability	0.648045	0.575639	0.714229		Pre-test probability	64.8045	57.5639	71.4229		64,8	57,6	71,4		64,8 (57,6-71,4)			Pre-test probability				64,8 (57,6-71,4)
	Total		116		63	179		Positive Predictive Value (PPV)	0.857143	0.486865	0.974321		Positive Predictive Value (PPV)	85.7143	48.6865	97.4321		85,7	48,7	97,4		85,7 (48,7-97,4)			Positive Predictive Value (PPV)				85,7 (48,7-97,4)
								Negative Predictive Value (NPV)	0.360465	0.292481	0.434546		Negative Predictive Value (NPV)	36.0465	29.2481	43.4546		36,0	29,2	43,5		36,0 (29,2-43,5)			Negative Predictive Value (NPV)				36,0 (29,2-43,5)
								Positive Likelihood Ratio (LR+)	3.25862	0.401159	26.4698		Positive Likelihood Ratio (LR+)	3.25862	0.401159	26.4698		3,3	0,4	26,5		3,3 (0,4-26,5)			Positive Likelihood Ratio (LR+)				3,3 (0,4-26,5)
								Negative Likelihood Ratio (LR-)	0.963571	0.913996	1.01583		Negative Likelihood Ratio (LR-)	0.963571	0.913996	1.01583		1,0	0,9	1,0		1,0 (0,9-1,0)			Negative Likelihood Ratio (LR-)				1,0 (0,9-1,0)
	Contusion									95% Confidence Interval					95% Confidence Interval
		Diagnostic outcome: midfacial and mandibular fractures						Statistic	Outcome	Lower bound	Upper bound		Statistic (100%)	Outcome	Lower bound	Upper bound									Contusion
		Fracture	n	No fracture	n	Total		Sensitivity (Sens.)	0.896552	0.827852	0.939828		Sensitivity (Sens.)	89.6552	82.7852	93.9828		89,7	82,8	94,0		89,7 (82,8-94,0)			Sensitivity (Sens.)				89,7 (82,8-94,0)			89,7 (82,8-94,0)	22,2 (13,7-33,9)	64,8 (57,6-71,4)	68,0 (60,2-74,8)	53,8 (35,5-71,2)	1,2 (1,0-1,3)	0,5 (0,2-0,9)
	Present physical examination finding	True positive (a)	104	False Positive (b)	49	153		Specificity (Spec.)	0.222222	0.137249	0.339125		Specificity (Spec.)	22.2222	13.7249	33.9125		22,2	13,7	33,9		22,2 (13,7-33,9)			Specificity (Spec.)				22,2 (13,7-33,9)
	Negative physical examination finding	False Negative (c)	12	True Negative (d)	14	26		Pre-test probability	0.648045	0.575639	0.714229		Pre-test probability	64.8045	57.5639	71.4229		64,8	57,6	71,4		64,8 (57,6-71,4)			Pre-test probability				64,8 (57,6-71,4)
	Total		116		63	179		Positive Predictive Value (PPV)	0.679739	0.602182	0.74849		Positive Predictive Value (PPV)	67.9739	60.2182	74.849		68,0	60,2	74,8		68,0 (60,2-74,8)			Positive Predictive Value (PPV)				68,0 (60,2-74,8)
								Negative Predictive Value (NPV)	0.538462	0.354576	0.712444		Negative Predictive Value (NPV)	53.8462	35.4576	71.2444		53,8	35,5	71,2		53,8 (35,5-71,2)			Negative Predictive Value (NPV)				53,8 (35,5-71,2)
								Positive Likelihood Ratio (LR+)	1.15271	0.99637	1.33358		Positive Likelihood Ratio (LR+)	1.15271	0.99637	1.33358		1,2	1,0	1,3		1,2 (1,0-1,3)			Positive Likelihood Ratio (LR+)				1,2 (1,0-1,3)
								Negative Likelihood Ratio (LR-)	0.465517	0.229461	0.944415		Negative Likelihood Ratio (LR-)	0.465517	0.229461	0.944415		0,5	0,2	0,9		0,5 (0,2-0,9)			Negative Likelihood Ratio (LR-)				0,5 (0,2-0,9)
	Forehead contusion									95% Confidence Interval					95% Confidence Interval
		Diagnostic outcome: midfacial and mandibular fractures						Statistic	Outcome	Lower bound	Upper bound		Statistic (100%)	Outcome	Lower bound	Upper bound									Forehead contusion
		Fracture	n	No fracture	n	Total		Sensitivity (Sens.)	0.284483	0.210319	0.372464		Sensitivity (Sens.)	28.4483	21.0319	37.2464		28,4	21,0	37,2		28,4 (21,0-37,2)			Sensitivity (Sens.)				28,4 (21,0-37,2)			28,4 (21,0-37,2)	82,5 (71,4-90,0)	64,8 (57,6-71,4)	75,0 (60,6-85,4)	38,5 (30,7-46,9)	1,6 (0,9-3,0)	0,9 (0,7-1,0)
	Present physical examination finding	True positive (a)	33	False Positive (b)	11	44		Specificity (Spec.)	0.825397	0.713783	0.899607		Specificity (Spec.)	82.5397	71.3783	89.9607		82,5	71,4	90,0		82,5 (71,4-90,0)			Specificity (Spec.)				82,5 (71,4-90,0)
	Negative physical examination finding	False Negative (c)	83	True Negative (d)	52	135		Pre-test probability	0.648045	0.575639	0.714229		Pre-test probability	64.8045	57.5639	71.4229		64,8	57,6	71,4		64,8 (57,6-71,4)			Pre-test probability				64,8 (57,6-71,4)
	Total		116		63	179		Positive Predictive Value (PPV)	0.75	0.605592	0.854259		Positive Predictive Value (PPV)	75	60.5592	85.4259		75,0	60,6	85,4		75,0 (60,6-85,4)			Positive Predictive Value (PPV)				75,0 (60,6-85,4)
								Negative Predictive Value (NPV)	0.385185	0.307352	0.469372		Negative Predictive Value (NPV)	38.5185	30.7352	46.9372		38,5	30,7	46,9		38,5 (30,7-46,9)			Negative Predictive Value (NPV)				38,5 (30,7-46,9)
								Positive Likelihood Ratio (LR+)	1.62931	0.885684	2.99729		Positive Likelihood Ratio (LR+)	1.62931	0.885684	2.99729		1,6	0,9	3,0		1,6 (0,9-3,0)			Positive Likelihood Ratio (LR+)				1,6 (0,9-3,0)
								Negative Likelihood Ratio (LR-)	0.866877	0.737633	1.01877		Negative Likelihood Ratio (LR-)	0.866877	0.737633	1.01877		0,9	0,7	1,0		0,9 (0,7-1,0)			Negative Likelihood Ratio (LR-)				0,9 (0,7-1,0)
	Peri-orbital contusion									95% Confidence Interval					95% Confidence Interval
		Diagnostic outcome: midfacial and mandibular fractures						Statistic	Outcome	Lower bound	Upper bound		Statistic (100%)	Outcome	Lower bound	Upper bound									Peri-orbital contusion
		Fracture	n	No fracture	n	Total		Sensitivity (Sens.)	0.775862	0.691835	0.842203		Sensitivity (Sens.)	77.5862	69.1835	84.2203		77,6	69,2	84,2		77,6 (69,2-84,2)			Sensitivity (Sens.)				77,6 (69,2-84,2)			77,6 (69,2-84,2)	41,3 (30,0-53,6)	64,8 (57,6-71,4)	70,9 (62,4-78,1)	50,0 (36,9-63,1)	1,3 (1,1-1,7)	0,5 (0,3-0,9)
	Present physical examination finding	True positive (a)	90	False Positive (b)	37	127		Specificity (Spec.)	0.412698	0.299583	0.535849		Specificity (Spec.)	41.2698	29.9583	53.5849		41,3	30,0	53,6		41,3 (30,0-53,6)			Specificity (Spec.)				41,3 (30,0-53,6)
	Negative physical examination finding	False Negative (c)	26	True Negative (d)	26	52		Pre-test probability	0.648045	0.575639	0.714229		Pre-test probability	64.8045	57.5639	71.4229		64,8	57,6	71,4		64,8 (57,6-71,4)			Pre-test probability				64,8 (57,6-71,4)
	Total		116		63	179		Positive Predictive Value (PPV)	0.708661	0.624437	0.780633		Positive Predictive Value (PPV)	70.8661	62.4437	78.0633		70,9	62,4	78,1		70,9 (62,4-78,1)			Positive Predictive Value (PPV)				70,9 (62,4-78,1)
								Negative Predictive Value (NPV)	0.5	0.368856	0.631144		Negative Predictive Value (NPV)	50	36.8856	63.1144		50,0	36,9	63,1		50,0 (36,9-63,1)			Negative Predictive Value (NPV)				50,0 (36,9-63,1)
								Positive Likelihood Ratio (LR+)	1.32106	1.05073	1.66094		Positive Likelihood Ratio (LR+)	1.32106	1.05073	1.66094		1,3	1,1	1,7		1,3 (1,1-1,7)			Positive Likelihood Ratio (LR+)				1,3 (1,1-1,7)
								Negative Likelihood Ratio (LR-)	0.543103	0.346717	0.850726		Negative Likelihood Ratio (LR-)	0.543103	0.346717	0.850726		0,5	0,3	0,9		0,5 (0,3-0,9)			Negative Likelihood Ratio (LR-)				0,5 (0,3-0,9)
	Peri-orbital swelling or contusion									95% Confidence Interval					95% Confidence Interval
		Diagnostic outcome: midfacial and mandibular fractures						Statistic	Outcome	Lower bound	Upper bound		Statistic (100%)	Outcome	Lower bound	Upper bound									Peri-orbital swelling or contusion
		Fracture	n	No fracture	n	Total		Sensitivity (Sens.)	0.827586	0.748644	0.885526		Sensitivity (Sens.)	82.7586	74.8644	88.5526		82,8	74,9	88,6		82,8 (74,9-88,6)			Sensitivity (Sens.)				82,8 (74,9-88,6)			82,8 (74,9-88,6)	34,9 (24,3-47,2)	64,8 (57,6-71,4)	70,1 (61,9-77,1)	52,4 (37,7-66,6)	1,3 (1,0-1,6)	0,5 (0,3-0,8)
	Present physical examination finding	True positive (a)	96	False Positive (b)	41	137		Specificity (Spec.)	0.349206	0.243258	0.472488		Specificity (Spec.)	34.9206	24.3258	47.2488		34,9	24,3	47,2		34,9 (24,3-47,2)			Specificity (Spec.)				34,9 (24,3-47,2)
	Negative physical examination finding	False Negative (c)	20	True Negative (d)	22	42		Pre-test probability	0.648045	0.575639	0.714229		Pre-test probability	64.8045	57.5639	71.4229		64,8	57,6	71,4		64,8 (57,6-71,4)			Pre-test probability				64,8 (57,6-71,4)
	Total		116		63	179		Positive Predictive Value (PPV)	0.70073	0.619426	0.771083		Positive Predictive Value (PPV)	70.073	61.9426	77.1083		70,1	61,9	77,1		70,1 (61,9-77,1)			Positive Predictive Value (PPV)				70,1 (61,9-77,1)
								Negative Predictive Value (NPV)	0.52381	0.377222	0.666406		Negative Predictive Value (NPV)	52.381	37.7222	66.6406		52,4	37,7	66,6		52,4 (37,7-66,6)			Negative Predictive Value (NPV)				52,4 (37,7-66,6)
								Positive Likelihood Ratio (LR+)	1.27166	1.04214	1.55172		Positive Likelihood Ratio (LR+)	1.27166	1.04214	1.55172		1,3	1,0	1,6		1,3 (1,0-1,6)			Positive Likelihood Ratio (LR+)				1,3 (1,0-1,6)
								Negative Likelihood Ratio (LR-)	0.49373	0.292913	0.832226		Negative Likelihood Ratio (LR-)	0.49373	0.292913	0.832226		0,5	0,3	0,8		0,5 (0,3-0,8)			Negative Likelihood Ratio (LR-)				0,5 (0,3-0,8)
	Nasal contusion									95% Confidence Interval					95% Confidence Interval
		Diagnostic outcome: midfacial and mandibular fractures						Statistic	Outcome	Lower bound	Upper bound		Statistic (100%)	Outcome	Lower bound	Upper bound									Nasal contusion
		Fracture	n	No fracture	n	Total		Sensitivity (Sens.)	0.206897	0.14316	0.289424		Sensitivity (Sens.)	20.6897	14.316	28.9424		20,7	14,3	28,9		20,7 (14,3-28,9)			Sensitivity (Sens.)				20,7 (14,3-28,9)			20,7 (14,3-28,9)	79,4 (67,8-87,5)	64,8 (57,6-71,4)	64,9 (48,8-78,2)	35,2 (27,8-43,4)	1,0 (0,5-1,8)	1,0 (0,9-1,2)
	Present physical examination finding	True positive (a)	24	False Positive (b)	13	37		Specificity (Spec.)	0.793651	0.6783	0.875248		Specificity (Spec.)	79.3651	67.83	87.5248		79,4	67,8	87,5		79,4 (67,8-87,5)			Specificity (Spec.)				79,4 (67,8-87,5)
	Negative physical examination finding	False Negative (c)	92	True Negative (d)	50	142		Pre-test probability	0.648045	0.575639	0.714229		Pre-test probability	64.8045	57.5639	71.4229		64,8	57,6	71,4		64,8 (57,6-71,4)			Pre-test probability				64,8 (57,6-71,4)
	Total		116		63	179		Positive Predictive Value (PPV)	0.648649	0.487587	0.781746		Positive Predictive Value (PPV)	64.8649	48.7587	78.1746		64,9	48,8	78,2		64,9 (48,8-78,2)			Positive Predictive Value (PPV)				64,9 (48,8-78,2)
								Negative Predictive Value (NPV)	0.352113	0.278392	0.433625		Negative Predictive Value (NPV)	35.2113	27.8392	43.3625		35,2	27,8	43,4		35,2 (27,8-43,4)			Negative Predictive Value (NPV)				35,2 (27,8-43,4)
								Positive Likelihood Ratio (LR+)	1.00265	0.54959	1.8292		Positive Likelihood Ratio (LR+)	1.00265	0.54959	1.8292		1,0	0,5	1,8		1,0 (0,5-1,8)			Positive Likelihood Ratio (LR+)				1,0 (0,5-1,8)
								Negative Likelihood Ratio (LR-)	0.99931	0.854538	1.16861		Negative Likelihood Ratio (LR-)	0.99931	0.854538	1.16861		1,0	0,9	1,2		1,0 (0,9-1,2)			Negative Likelihood Ratio (LR-)				1,0 (0,9-1,2)
	Malar contusion									95% Confidence Interval					95% Confidence Interval
		Diagnostic outcome: midfacial and mandibular fractures						Statistic	Outcome	Lower bound	Upper bound		Statistic (100%)	Outcome	Lower bound	Upper bound									Malar contusion
		Fracture	n	No fracture	n	Total		Sensitivity (Sens.)	0.215517	0.150456	0.298817		Sensitivity (Sens.)	21.5517	15.0456	29.8817		21,6	15,0	29,9		21,6 (15,0-29,9)			Sensitivity (Sens.)				21,6 (15,0-29,9)			21,6 (15,0-29,9)	85,7 (75,0-92,3)	64,8 (57,6-71,4)	73,5 (56,9-85,4)	37,2 (29,8-45,3)	1,5 (0,8-3,0)	0,9 (0,8-1,1)
	Present physical examination finding	True positive (a)	25	False Positive (b)	9	34		Specificity (Spec.)	0.857143	0.750252	0.922981		Specificity (Spec.)	85.7143	75.0252	92.2981		85,7	75,0	92,3		85,7 (75,0-92,3)			Specificity (Spec.)				85,7 (75,0-92,3)
	Negative physical examination finding	False Negative (c)	91	True Negative (d)	54	145		Pre-test probability	0.648045	0.575639	0.714229		Pre-test probability	64.8045	57.5639	71.4229		64,8	57,6	71,4		64,8 (57,6-71,4)			Pre-test probability				64,8 (57,6-71,4)
	Total		116		63	179		Positive Predictive Value (PPV)	0.735294	0.568825	0.85399		Positive Predictive Value (PPV)	73.5294	56.8825	85.399		73,5	56,9	85,4		73,5 (56,9-85,4)			Positive Predictive Value (PPV)				73,5 (56,9-85,4)
								Negative Predictive Value (NPV)	0.372414	0.297969	0.453445		Negative Predictive Value (NPV)	37.2414	29.7969	45.3445		37,2	29,8	45,3		37,2 (29,8-45,3)			Negative Predictive Value (NPV)				37,2 (29,8-45,3)
								Positive Likelihood Ratio (LR+)	1.50862	0.751084	3.0302		Positive Likelihood Ratio (LR+)	1.50862	0.751084	3.0302		1,5	0,8	3,0		1,5 (0,8-3,0)			Positive Likelihood Ratio (LR+)				1,5 (0,8-3,0)
								Negative Likelihood Ratio (LR-)	0.91523	0.79663	1.05149		Negative Likelihood Ratio (LR-)	0.91523	0.79663	1.05149		0,9	0,8	1,1		0,9 (0,8-1,1)			Negative Likelihood Ratio (LR-)				0,9 (0,8-1,1)
	Lacerations									95% Confidence Interval					95% Confidence Interval
		Diagnostic outcome: midfacial and mandibular fractures						Statistic	Outcome	Lower bound	Upper bound		Statistic (100%)	Outcome	Lower bound	Upper bound									Lacerations
		Fracture	n	No fracture	n	Total		Sensitivity (Sens.)	0.706897	0.618498	0.782031		Sensitivity (Sens.)	70.6897	61.8498	78.2031		70,7	61,8	78,2		70,7 (61,8-78,2)			Sensitivity (Sens.)				70,7 (61,8-78,2)			70,7 (61,8-78,2)	30,2 (20,2-42,4)	64,8 (57,6-71,4)	65,1 (56,4-72,8)	35,8 (24,3-49,3)	1,0 (0,8-1,2)	1,0 (0,6-1,6)
	Present physical examination finding	True positive (a)	82	False Positive (b)	44	126		Specificity (Spec.)	0.301587	0.202375	0.423606		Specificity (Spec.)	30.1587	20.2375	42.3606		30,2	20,2	42,4		30,2 (20,2-42,4)			Specificity (Spec.)				30,2 (20,2-42,4)
	Negative physical examination finding	False Negative (c)	34	True Negative (d)	19	53		Pre-test probability	0.648045	0.575639	0.714229		Pre-test probability	64.8045	57.5639	71.4229		64,8	57,6	71,4		64,8 (57,6-71,4)			Pre-test probability				64,8 (57,6-71,4)
	Total		116		63	179		Positive Predictive Value (PPV)	0.650794	0.564211	0.728453		Positive Predictive Value (PPV)	65.0794	56.4211	72.8453		65,1	56,4	72,8		65,1 (56,4-72,8)			Positive Predictive Value (PPV)				65,1 (56,4-72,8)
								Negative Predictive Value (NPV)	0.358491	0.243018	0.493091		Negative Predictive Value (NPV)	35.8491	24.3018	49.3091		35,8	24,3	49,3		35,8 (24,3-49,3)			Negative Predictive Value (NPV)				35,8 (24,3-49,3)
								Positive Likelihood Ratio (LR+)	1.01215	0.828546	1.23643		Positive Likelihood Ratio (LR+)	1.01215	0.828546	1.23643		1,0	0,8	1,2		1,0 (0,8-1,2)			Positive Likelihood Ratio (LR+)				1,0 (0,8-1,2)
								Negative Likelihood Ratio (LR-)	0.971869	0.607303	1.55529		Negative Likelihood Ratio (LR-)	0.971869	0.607303	1.55529		1,0	0,6	1,6		1,0 (0,6-1,6)			Negative Likelihood Ratio (LR-)				1,0 (0,6-1,6)
	Forehead laceration									95% Confidence Interval					95% Confidence Interval
		Diagnostic outcome: midfacial and mandibular fractures						Statistic	Outcome	Lower bound	Upper bound		Statistic (100%)	Outcome	Lower bound	Upper bound									Forehead laceration
		Fracture	n	No fracture	n	Total		Sensitivity (Sens.)	0.206897	0.14316	0.289424		Sensitivity (Sens.)	20.6897	14.316	28.9424		20,7	14,3	28,9		20,7 (14,3-28,9)			Sensitivity (Sens.)				20,7 (14,3-28,9)			20,7 (14,3-28,9)	69,8 (57,6-79,8)	64,8 (57,6-71,4)	55,8 (41,1-69,6)	32,4 (25,1-40,6)	0,7 (0,4-1,2)	1,1 (0,9-1,4)
	Present physical examination finding	True positive (a)	24	False Positive (b)	19	43		Specificity (Spec.)	0.698413	0.576394	0.797625		Specificity (Spec.)	69.8413	57.6394	79.7625		69,8	57,6	79,8		69,8 (57,6-79,8)			Specificity (Spec.)				69,8 (57,6-79,8)
	Negative physical examination finding	False Negative (c)	92	True Negative (d)	44	136		Pre-test probability	0.648045	0.575639	0.714229		Pre-test probability	64.8045	57.5639	71.4229		64,8	57,6	71,4		64,8 (57,6-71,4)			Pre-test probability				64,8 (57,6-71,4)
	Total		116		63	179		Positive Predictive Value (PPV)	0.55814	0.411074	0.695669		Positive Predictive Value (PPV)	55.814	41.1074	69.5669		55,8	41,1	69,6		55,8 (41,1-69,6)			Positive Predictive Value (PPV)				55,8 (41,1-69,6)
								Negative Predictive Value (NPV)	0.323529	0.250687	0.406067		Negative Predictive Value (NPV)	32.3529	25.0687	40.6067		32,4	25,1	40,6		32,4 (25,1-40,6)			Negative Predictive Value (NPV)				32,4 (25,1-40,6)
								Positive Likelihood Ratio (LR+)	0.686025	0.408737	1.15143		Positive Likelihood Ratio (LR+)	0.686025	0.408737	1.15143		0,7	0,4	1,2		0,7 (0,4-1,2)			Positive Likelihood Ratio (LR+)				0,7 (0,4-1,2)
								Negative Likelihood Ratio (LR-)	1.13558	0.941896	1.36909		Negative Likelihood Ratio (LR-)	1.13558	0.941896	1.36909		1,1	0,9	1,4		1,1 (0,9-1,4)			Negative Likelihood Ratio (LR-)				1,1 (0,9-1,4)
	Peri-orbital laceration									95% Confidence Interval					95% Confidence Interval
		Diagnostic outcome: midfacial and mandibular fractures						Statistic	Outcome	Lower bound	Upper bound		Statistic (100%)	Outcome	Lower bound	Upper bound									Peri-orbital laceration
		Fracture	n	No fracture	n	Total		Sensitivity (Sens.)	0.284483	0.210319	0.372464		Sensitivity (Sens.)	28.4483	21.0319	37.2464		28,4	21,0	37,2		28,4 (21,0-37,2)			Sensitivity (Sens.)				28,4 (21,0-37,2)			28,4 (21,0-37,2)	71,4 (59,3-81,1)	64,8 (57,6-71,4)	64,7 (51,0-76,4)	35,2 (27,4-43,8)	1,0 (0,6-1,6)	1,0 (0,8-1,2)
	Present physical examination finding	True positive (a)	33	False Positive (b)	18	51		Specificity (Spec.)	0.714286	0.59297	0.81097		Specificity (Spec.)	71.4286	59.297	81.097		71,4	59,3	81,1		71,4 (59,3-81,1)			Specificity (Spec.)				71,4 (59,3-81,1)
	Negative physical examination finding	False Negative (c)	83	True Negative (d)	45	128		Pre-test probability	0.648045	0.575639	0.714229		Pre-test probability	64.8045	57.5639	71.4229		64,8	57,6	71,4		64,8 (57,6-71,4)			Pre-test probability				64,8 (57,6-71,4)
	Total		116		63	179		Positive Predictive Value (PPV)	0.647059	0.509858	0.763657		Positive Predictive Value (PPV)	64.7059	50.9858	76.3657		64,7	51,0	76,4		64,7 (51,0-76,4)			Positive Predictive Value (PPV)				64,7 (51,0-76,4)
								Negative Predictive Value (NPV)	0.351562	0.274272	0.437504		Negative Predictive Value (NPV)	35.1562	27.4272	43.7504		35,2	27,4	43,8		35,2 (27,4-43,8)			Negative Predictive Value (NPV)				35,2 (27,4-43,8)
								Positive Likelihood Ratio (LR+)	0.99569	0.612719	1.61803		Positive Likelihood Ratio (LR+)	0.99569	0.612719	1.61803		1,0	0,6	1,6		1,0 (0,6-1,6)			Positive Likelihood Ratio (LR+)				1,0 (0,6-1,6)
								Negative Likelihood Ratio (LR-)	1.00172	0.825244	1.21595		Negative Likelihood Ratio (LR-)	1.00172	0.825244	1.21595		1,0	0,8	1,2		1,0 (0,8-1,2)			Negative Likelihood Ratio (LR-)				1,0 (0,8-1,2)
	Nasal laceration									95% Confidence Interval					95% Confidence Interval
		Diagnostic outcome: midfacial and mandibular fractures						Statistic	Outcome	Lower bound	Upper bound		Statistic (100%)	Outcome	Lower bound	Upper bound									Nasal laceration
		Fracture	n	No fracture	n	Total		Sensitivity (Sens.)	0.112069	0.0666729	0.182336		Sensitivity (Sens.)	11.2069	6.66729	18.2336		11,2	6,7	18,2		11,2 (6,7-18,2)			Sensitivity (Sens.)				11,2 (6,7-18,2)			11,2 (6,7-18,2)	87,3 (76,9-93,4)	64,8 (57,6-71,4)	61,9 (40,9-79,2)	34,8 (27,8-42,5)	0,9 (0,4-2,0)	1,0 (0,9-1,1)
	Present physical examination finding	True positive (a)	13	False Positive (b)	8	21		Specificity (Spec.)	0.873016	0.768927	0.934228		Specificity (Spec.)	87.3016	76.8927	93.4228		87,3	76,9	93,4		87,3 (76,9-93,4)			Specificity (Spec.)				87,3 (76,9-93,4)
	Negative physical examination finding	False Negative (c)	103	True Negative (d)	55	158		Pre-test probability	0.648045	0.575639	0.714229		Pre-test probability	64.8045	57.5639	71.4229		64,8	57,6	71,4		64,8 (57,6-71,4)			Pre-test probability				64,8 (57,6-71,4)
	Total		116		63	179		Positive Predictive Value (PPV)	0.619048	0.408783	0.792492		Positive Predictive Value (PPV)	61.9048	40.8783	79.2492		61,9	40,9	79,2		61,9 (40,9-79,2)			Positive Predictive Value (PPV)				61,9 (40,9-79,2)
								Negative Predictive Value (NPV)	0.348101	0.278225	0.425188		Negative Predictive Value (NPV)	34.8101	27.8225	42.5188		34,8	27,8	42,5		34,8 (27,8-42,5)			Negative Predictive Value (NPV)				34,8 (27,8-42,5)
								Positive Likelihood Ratio (LR+)	0.882543	0.38653	2.01506		Positive Likelihood Ratio (LR+)	0.882543	0.38653	2.01506		0,9	0,4	2,0		0,9 (0,4-2,0)			Positive Likelihood Ratio (LR+)				0,9 (0,4-2,0)
								Negative Likelihood Ratio (LR-)	1.01708	0.90729	1.14017		Negative Likelihood Ratio (LR-)	1.01708	0.90729	1.14017		1,0	0,9	1,1		1,0 (0,9-1,1)			Negative Likelihood Ratio (LR-)				1,0 (0,9-1,1)
	Malar laceration									95% Confidence Interval					95% Confidence Interval
		Diagnostic outcome: midfacial and mandibular fractures						Statistic	Outcome	Lower bound	Upper bound		Statistic (100%)	Outcome	Lower bound	Upper bound									Malar laceration
		Fracture	n	No fracture	n	Total		Sensitivity (Sens.)	0.0517241	0.0239183	0.108269		Sensitivity (Sens.)	5.17241	2.39183	10.8269		5,2	2,4	10,8		5,2 (2,4-10,8)			Sensitivity (Sens.)				5,2 (2,4-10,8)			5,2 (2,4-10,8)	92,1 (82,7-96,6)	64,8 (57,6-71,4)	54,5 (28,0-78,7)	34,5 (27,8-42,0)	0,7 (0,2-2,1)	1,0 (0,9-1,1)
	Present physical examination finding	True positive (a)	6	False Positive (b)	5	11		Specificity (Spec.)	0.920635	0.827295	0.965625		Specificity (Spec.)	92.0635	82.7295	96.5625		92,1	82,7	96,6		92,1 (82,7-96,6)			Specificity (Spec.)				92,1 (82,7-96,6)
	Negative physical examination finding	False Negative (c)	110	True Negative (d)	58	168		Pre-test probability	0.648045	0.575639	0.714229		Pre-test probability	64.8045	57.5639	71.4229		64,8	57,6	71,4		64,8 (57,6-71,4)			Pre-test probability				64,8 (57,6-71,4)
	Total		116		63	179		Positive Predictive Value (PPV)	0.545455	0.280088	0.78729		Positive Predictive Value (PPV)	54.5455	28.0088	78.729		54,5	28,0	78,7		54,5 (28,0-78,7)			Positive Predictive Value (PPV)				54,5 (28,0-78,7)
								Negative Predictive Value (NPV)	0.345238	0.277526	0.419869		Negative Predictive Value (NPV)	34.5238	27.7526	41.9869		34,5	27,8	42,0		34,5 (27,8-42,0)			Negative Predictive Value (NPV)				34,5 (27,8-42,0)
								Positive Likelihood Ratio (LR+)	0.651724	0.207081	2.05111		Positive Likelihood Ratio (LR+)	0.651724	0.207081	2.05111		0,7	0,2	2,1		0,7 (0,2-2,1)			Positive Likelihood Ratio (LR+)				0,7 (0,2-2,1)
								Negative Likelihood Ratio (LR-)	1.03002	0.946996	1.12033		Negative Likelihood Ratio (LR-)	1.03002	0.946996	1.12033		1,0	0,9	1,1		1,0 (0,9-1,1)			Negative Likelihood Ratio (LR-)				1,0 (0,9-1,1)
	Peri-oral laceration									95% Confidence Interval					95% Confidence Interval
		Diagnostic outcome: midfacial and mandibular fractures						Statistic	Outcome	Lower bound	Upper bound		Statistic (100%)	Outcome	Lower bound	Upper bound									Peri-oral laceration
		Fracture	n	No fracture	n	Total		Sensitivity (Sens.)	0.12931	0.0799532	0.202433		Sensitivity (Sens.)	12.931	7.99532	20.2433		12,9	8,0	20,2		12,9 (8,0-20,2)			Sensitivity (Sens.)				12,9 (8,0-20,2)			12,9 (8,0-20,2)	87,3 (76,9-93,4)	64,8 (57,6-71,4)	65,2 (44,9-81,2)	35,3 (28,2-43,0)	1,0 (0,5-2,3)	1,0 (0,9-1,1)
	Present physical examination finding	True positive (a)	15	False Positive (b)	8	23		Specificity (Spec.)	0.873016	0.768927	0.934228		Specificity (Spec.)	87.3016	76.8927	93.4228		87,3	76,9	93,4		87,3 (76,9-93,4)			Specificity (Spec.)				87,3 (76,9-93,4)
	Negative physical examination finding	False Negative (c)	101	True Negative (d)	55	156		Pre-test probability	0.648045	0.575639	0.714229		Pre-test probability	64.8045	57.5639	71.4229		64,8	57,6	71,4		64,8 (57,6-71,4)			Pre-test probability				64,8 (57,6-71,4)
	Total		116		63	179		Positive Predictive Value (PPV)	0.652174	0.4489	0.811889		Positive Predictive Value (PPV)	65.2174	44.89	81.1889		65,2	44,9	81,2		65,2 (44,9-81,2)			Positive Predictive Value (PPV)				65,2 (44,9-81,2)
								Negative Predictive Value (NPV)	0.352564	0.281955	0.43026		Negative Predictive Value (NPV)	35.2564	28.1955	43.026		35,3	28,2	43,0		35,3 (28,2-43,0)			Negative Predictive Value (NPV)				35,3 (28,2-43,0)
								Positive Likelihood Ratio (LR+)	1.01832	0.456929	2.26944		Positive Likelihood Ratio (LR+)	1.01832	0.456929	2.26944		1,0	0,5	2,3		1,0 (0,5-2,3)			Positive Likelihood Ratio (LR+)				1,0 (0,5-2,3)
								Negative Likelihood Ratio (LR-)	0.997335	0.886841	1.1216		Negative Likelihood Ratio (LR-)	0.997335	0.886841	1.1216		1,0	0,9	1,1		1,0 (0,9-1,1)			Negative Likelihood Ratio (LR-)				1,0 (0,9-1,1)
	Intra-oral laceration									95% Confidence Interval					95% Confidence Interval
		Diagnostic outcome: midfacial and mandibular fractures						Statistic	Outcome	Lower bound	Upper bound		Statistic (100%)	Outcome	Lower bound	Upper bound									Intra-oral laceration
		Fracture	n	No fracture	n	Total		Sensitivity (Sens.)	0.189655	0.128713	0.270494		Sensitivity (Sens.)	18.9655	12.8713	27.0494		19,0	12,9	27,0		19,0 (12,9-27,0)			Sensitivity (Sens.)				19,0 (12,9-27,0)			19,0 (12,9-27,0)	95,2 (86,9-98,4)	64,8 (57,6-71,4)	88,0 (70,0-95,8)	39,0 (31,6-46,8)	4,0 (1,2-12,8)	0,9 (0,8-0,9)
	Present physical examination finding	True positive (a)	22	False Positive (b)	3	25		Specificity (Spec.)	0.952381	0.869088	0.983674		Specificity (Spec.)	95.2381	86.9088	98.3674		95,2	86,9	98,4		95,2 (86,9-98,4)			Specificity (Spec.)				95,2 (86,9-98,4)
	Negative physical examination finding	False Negative (c)	94	True Negative (d)	60	154		Pre-test probability	0.648045	0.575639	0.714229		Pre-test probability	64.8045	57.5639	71.4229		64,8	57,6	71,4		64,8 (57,6-71,4)			Pre-test probability				64,8 (57,6-71,4)
	Total		116		63	179		Positive Predictive Value (PPV)	0.88	0.700438	0.958333		Positive Predictive Value (PPV)	88	70.0438	95.8333		88,0	70,0	95,8		88,0 (70,0-95,8)			Positive Predictive Value (PPV)				88,0 (70,0-95,8)
								Negative Predictive Value (NPV)	0.38961	0.316171	0.468423		Negative Predictive Value (NPV)	38.961	31.6171	46.8423		39,0	31,6	46,8		39,0 (31,6-46,8)			Negative Predictive Value (NPV)				39,0 (31,6-46,8)
								Positive Likelihood Ratio (LR+)	3.98276	1.24027	12.7894		Positive Likelihood Ratio (LR+)	3.98276	1.24027	12.7894		4,0	1,2	12,8		4,0 (1,2-12,8)			Positive Likelihood Ratio (LR+)				4,0 (1,2-12,8)
								Negative Likelihood Ratio (LR-)	0.850862	0.766878	0.944043		Negative Likelihood Ratio (LR-)	0.850862	0.766878	0.944043		0,9	0,8	0,9		0,9 (0,8-0,9)			Negative Likelihood Ratio (LR-)				0,9 (0,8-0,9)
	Bony step-off or instability									95% Confidence Interval					95% Confidence Interval
		Diagnostic outcome: midfacial and mandibular fractures						Statistic	Outcome	Lower bound	Upper bound		Statistic (100%)	Outcome	Lower bound	Upper bound									Bony step-off or instability
		Fracture	n	No fracture	n	Total		Sensitivity (Sens.)	0.327586	0.248902	0.417324		Sensitivity (Sens.)	32.7586	24.8902	41.7324		32,8	24,9	41,7		32,8 (24,9-41,7)			Sensitivity (Sens.)				32,8 (24,9-41,7)			32,8 (24,9-41,7)	93,7 (84,8-97,5)	64,8 (57,6-71,4)	90,5 (77,9-96,2)	43,1 (35,1-51,4)	5,2 (1,9-13,8)	0,7 (0,6-0,8)
	Present physical examination finding	True positive (a)	38	False Positive (b)	4	42		Specificity (Spec.)	0.936508	0.847806	0.975035		Specificity (Spec.)	93.6508	84.7806	97.5035		93,7	84,8	97,5		93,7 (84,8-97,5)			Specificity (Spec.)				93,7 (84,8-97,5)
	Negative physical examination finding	False Negative (c)	78	True Negative (d)	59	137		Pre-test probability	0.648045	0.575639	0.714229		Pre-test probability	64.8045	57.5639	71.4229		64,8	57,6	71,4		64,8 (57,6-71,4)			Pre-test probability				64,8 (57,6-71,4)
	Total		116		63	179		Positive Predictive Value (PPV)	0.904762	0.779346	0.962338		Positive Predictive Value (PPV)	90.4762	77.9346	96.2338		90,5	77,9	96,2		90,5 (77,9-96,2)			Positive Predictive Value (PPV)				90,5 (77,9-96,2)
								Negative Predictive Value (NPV)	0.430657	0.350747	0.514349		Negative Predictive Value (NPV)	43.0657	35.0747	51.4349		43,1	35,1	51,4		43,1 (35,1-51,4)			Negative Predictive Value (NPV)				43,1 (35,1-51,4)
								Positive Likelihood Ratio (LR+)	5.15948	1.92952	13.7963		Positive Likelihood Ratio (LR+)	5.15948	1.92952	13.7963		5,2	1,9	13,8		5,2 (1,9-13,8)			Positive Likelihood Ratio (LR+)				5,2 (1,9-13,8)
								Negative Likelihood Ratio (LR-)	0.718001	0.622725	0.827854		Negative Likelihood Ratio (LR-)	0.718001	0.622725	0.827854		0,7	0,6	0,8		0,7 (0,6-0,8)			Negative Likelihood Ratio (LR-)				0,7 (0,6-0,8)
	Open fracture									95% Confidence Interval					95% Confidence Interval
		Diagnostic outcome: midfacial and mandibular fractures						Statistic	Outcome	Lower bound	Upper bound		Statistic (100%)	Outcome	Lower bound	Upper bound									Open fracture
		Fracture	n	No fracture	n	Total		Sensitivity (Sens.)	0.0689655	0.0353571	0.130208		Sensitivity (Sens.)	6.89655	3.53571	13.0208		6,9	3,5	13,0		6,9 (3,5-13,0)			Sensitivity (Sens.)				6,9 (3,5-13,0)			6,9 (3,5-13,0)	100,0 (94,3-100,0)	64,8 (57,6-71,4)	100,0 (67,6-100,0)	36,8 (30,0-44,3)	#DIV/0!	0,9 (0,9-1,0)
	Present physical examination finding	True positive (a)	8	False Positive (b)	0	8		Specificity (Spec.)	1	0.942527	1		Specificity (Spec.)	100	94.2527	100		100,0	94,3	100,0		100,0 (94,3-100,0)			Specificity (Spec.)				100,0 (94,3-100,0)
	Negative physical examination finding	False Negative (c)	108	True Negative (d)	63	171		Pre-test probability	0.648045	0.575639	0.714229		Pre-test probability	64.8045	57.5639	71.4229		64,8	57,6	71,4		64,8 (57,6-71,4)			Pre-test probability				64,8 (57,6-71,4)
	Total		116		63	179		Positive Predictive Value (PPV)	1	0.675584	1		Positive Predictive Value (PPV)	100	67.5584	100		100,0	67,6	100,0		100,0 (67,6-100,0)			Positive Predictive Value (PPV)				100,0 (67,6-100,0)
								Negative Predictive Value (NPV)	0.368421	0.299751	0.442873		Negative Predictive Value (NPV)	36.8421	29.9751	44.2873		36,8	30,0	44,3		36,8 (30,0-44,3)			Negative Predictive Value (NPV)				36,8 (30,0-44,3)
								Positive Likelihood Ratio (LR+)	#DIV/0!	#DIV/0!	#DIV/0!		Positive Likelihood Ratio (LR+)	#DIV/0!	#DIV/0!	#DIV/0!		#DIV/0!	#DIV/0!	#DIV/0!		#DIV/0!			Positive Likelihood Ratio (LR+)				#DIV/0!
								Negative Likelihood Ratio (LR-)	0.931034	0.886045	0.978309		Negative Likelihood Ratio (LR-)	0.931034	0.886045	0.978309		0,9	0,9	1,0		0,9 (0,9-1,0)			Negative Likelihood Ratio (LR-)				0,9 (0,9-1,0)
	Subconjunctival hemorrhage									95% Confidence Interval					95% Confidence Interval
		Diagnostic outcome: midfacial and mandibular fractures						Statistic	Outcome	Lower bound	Upper bound		Statistic (100%)	Outcome	Lower bound	Upper bound									Subconjunctival hemorrhage
		Fracture	n	No fracture	n	Total		Sensitivity (Sens.)	0.336207	0.256714	0.426201		Sensitivity (Sens.)	33.6207	25.6714	42.6201		33,6	25,7	42,6		33,6 (25,7-42,6)			Sensitivity (Sens.)				33,6 (25,7-42,6)			33,6 (25,7-42,6)	88,9 (78,8-94,5)	64,8 (57,6-71,4)	84,8 (71,8-92,4)	42,1 (34,1-50,6)	3,0 (1,4-6,4)	0,7 (0,6-0,9)
	Present physical examination finding	True positive (a)	39	False Positive (b)	7	46		Specificity (Spec.)	0.888889	0.787951	0.945125		Specificity (Spec.)	88.8889	78.7951	94.5125		88,9	78,8	94,5		88,9 (78,8-94,5)			Specificity (Spec.)				88,9 (78,8-94,5)
	Negative physical examination finding	False Negative (c)	77	True Negative (d)	56	133		Pre-test probability	0.648045	0.575639	0.714229		Pre-test probability	64.8045	57.5639	71.4229		64,8	57,6	71,4		64,8 (57,6-71,4)			Pre-test probability				64,8 (57,6-71,4)
	Total		116		63	179		Positive Predictive Value (PPV)	0.847826	0.717756	0.924278		Positive Predictive Value (PPV)	84.7826	71.7756	92.4278		84,8	71,8	92,4		84,8 (71,8-92,4)			Positive Predictive Value (PPV)				84,8 (71,8-92,4)
								Negative Predictive Value (NPV)	0.421053	0.340515	0.506023		Negative Predictive Value (NPV)	42.1053	34.0515	50.6023		42,1	34,1	50,6		42,1 (34,1-50,6)			Negative Predictive Value (NPV)				42,1 (34,1-50,6)
								Positive Likelihood Ratio (LR+)	3.02586	1.43824	6.36603		Positive Likelihood Ratio (LR+)	3.02586	1.43824	6.36603		3,0	1,4	6,4		3,0 (1,4-6,4)			Positive Likelihood Ratio (LR+)				3,0 (1,4-6,4)
								Negative Likelihood Ratio (LR-)	0.746767	0.638781	0.873009		Negative Likelihood Ratio (LR-)	0.746767	0.638781	0.873009		0,7	0,6	0,9		0,7 (0,6-0,9)			Negative Likelihood Ratio (LR-)				0,7 (0,6-0,9)
	Diplopia									95% Confidence Interval					95% Confidence Interval
		Diagnostic outcome: midfacial and mandibular fractures						Statistic	Outcome	Lower bound	Upper bound		Statistic (100%)	Outcome	Lower bound	Upper bound									Diplopia
		Fracture	n	No fracture	n	Total		Sensitivity (Sens.)	0.0431034	0.0185493	0.0969498		Sensitivity (Sens.)	4.31034	1.85493	9.69498		4,3	1,9	9,7		4,3 (1,9-9,7)			Sensitivity (Sens.)				4,3 (1,9-9,7)			4,3 (1,9-9,7)	100,0 (94,3-100,0)	64,8 (57,6-71,4)	100,0 (56,6-100,0)	36,2 (29,4-43,6)	#DIV/0!	1,0 (0,9-1,0)
	Present physical examination finding	True positive (a)	5	False Positive (b)	0	5		Specificity (Spec.)	1	0.942527	1		Specificity (Spec.)	100	94.2527	100		100,0	94,3	100,0		100,0 (94,3-100,0)			Specificity (Spec.)				100,0 (94,3-100,0)
	Negative physical examination finding	False Negative (c)	111	True Negative (d)	63	174		Pre-test probability	0.648045	0.575639	0.714229		Pre-test probability	64.8045	57.5639	71.4229		64,8	57,6	71,4		64,8 (57,6-71,4)			Pre-test probability				64,8 (57,6-71,4)
	Total		116		63	179		Positive Predictive Value (PPV)	1	0.565509	1		Positive Predictive Value (PPV)	100	56.5509	100		100,0	56,6	100,0		100,0 (56,6-100,0)			Positive Predictive Value (PPV)				100,0 (56,6-100,0)
								Negative Predictive Value (NPV)	0.362069	0.29435	0.435747		Negative Predictive Value (NPV)	36.2069	29.435	43.5747		36,2	29,4	43,6		36,2 (29,4-43,6)			Negative Predictive Value (NPV)				36,2 (29,4-43,6)
								Positive Likelihood Ratio (LR+)	#DIV/0!	#DIV/0!	#DIV/0!		Positive Likelihood Ratio (LR+)	#DIV/0!	#DIV/0!	#DIV/0!		#DIV/0!	#DIV/0!	#DIV/0!		#DIV/0!			Positive Likelihood Ratio (LR+)				#DIV/0!
								Negative Likelihood Ratio (LR-)	0.956897	0.920643	0.994578		Negative Likelihood Ratio (LR-)	0.956897	0.920643	0.994578		1,0	0,9	1,0		1,0 (0,9-1,0)			Negative Likelihood Ratio (LR-)				1,0 (0,9-1,0)
	Vision change									95% Confidence Interval					95% Confidence Interval
		Diagnostic outcome: midfacial and mandibular fractures						Statistic	Outcome	Lower bound	Upper bound		Statistic (100%)	Outcome	Lower bound	Upper bound									Vision change
		Fracture	n	No fracture	n	Total		Sensitivity (Sens.)	0.0775862	0.0413528	0.140901		Sensitivity (Sens.)	7.75862	4.13528	14.0901		7,8	4,1	14,1		7,8 (4,1-14,1)			Sensitivity (Sens.)				7,8 (4,1-14,1)			7,8 (4,1-14,1)	96,8 (89,1-99,1)	64,8 (57,6-71,4)	81,8 (52,3-94,9)	36,3 (29,4-43,8)	2,4 (0,5-11,0)	1,0 (0,9-1,0)
	Present physical examination finding	True positive (a)	9	False Positive (b)	2	11		Specificity (Spec.)	0.968254	0.891433	0.991251		Specificity (Spec.)	96.8254	89.1433	99.1251		96,8	89,1	99,1		96,8 (89,1-99,1)			Specificity (Spec.)				96,8 (89,1-99,1)
	Negative physical examination finding	False Negative (c)	107	True Negative (d)	61	168		Pre-test probability	0.648045	0.575639	0.714229		Pre-test probability	64.8045	57.5639	71.4229		64,8	57,6	71,4		64,8 (57,6-71,4)			Pre-test probability				64,8 (57,6-71,4)
	Total		116		63	179		Positive Predictive Value (PPV)	0.818182	0.523014	0.948633		Positive Predictive Value (PPV)	81.8182	52.3014	94.8633		81,8	52,3	94,9		81,8 (52,3-94,9)			Positive Predictive Value (PPV)				81,8 (52,3-94,9)
								Negative Predictive Value (NPV)	0.363095	0.294189	0.438123		Negative Predictive Value (NPV)	36.3095	29.4189	43.8123		36,3	29,4	43,8		36,3 (29,4-43,8)			Negative Predictive Value (NPV)				36,3 (29,4-43,8)
								Positive Likelihood Ratio (LR+)	2.44397	0.544678	10.9661		Positive Likelihood Ratio (LR+)	2.44397	0.544678	10.9661		2,4	0,5	11,0		2,4 (0,5-11,0)			Positive Likelihood Ratio (LR+)				2,4 (0,5-11,0)
								Negative Likelihood Ratio (LR-)	0.952657	0.888987	1.02089		Negative Likelihood Ratio (LR-)	0.952657	0.888987	1.02089		1,0	0,9	1,0		1,0 (0,9-1,0)			Negative Likelihood Ratio (LR-)				1,0 (0,9-1,0)
	Extraocular movement deficit									95% Confidence Interval					95% Confidence Interval
		Diagnostic outcome: midfacial and mandibular fractures						Statistic	Outcome	Lower bound	Upper bound		Statistic (100%)	Outcome	Lower bound	Upper bound									Extraocular movement deficit
		Fracture	n	No fracture	n	Total		Sensitivity (Sens.)	0.12069	0.0732693	0.192428		Sensitivity (Sens.)	12.069	7.32693	19.2428		12,1	7,3	19,2		12,1 (7,3-19,2)			Sensitivity (Sens.)				12,1 (7,3-19,2)			12,1 (7,3-19,2)	98,4 (91,5-99,7)	64,8 (57,6-71,4)	93,3 (70,2-98,8)	37,8 (30,7-45,4)	7,6 (1,0-56,5)	0,9 (0,8-1,0)
	Present physical examination finding	True positive (a)	14	False Positive (b)	1	15		Specificity (Spec.)	0.984127	0.915413	0.997193		Specificity (Spec.)	98.4127	91.5413	99.7193		98,4	91,5	99,7		98,4 (91,5-99,7)			Specificity (Spec.)				98,4 (91,5-99,7)
	Negative physical examination finding	False Negative (c)	102	True Negative (d)	62	164		Pre-test probability	0.648045	0.575639	0.714229		Pre-test probability	64.8045	57.5639	71.4229		64,8	57,6	71,4		64,8 (57,6-71,4)			Pre-test probability				64,8 (57,6-71,4)
	Total		116		63	179		Positive Predictive Value (PPV)	0.933333	0.701829	0.988133		Positive Predictive Value (PPV)	93.3333	70.1829	98.8133		93,3	70,2	98,8		93,3 (70,2-98,8)			Positive Predictive Value (PPV)				93,3 (70,2-98,8)
								Negative Predictive Value (NPV)	0.378049	0.307427	0.454253		Negative Predictive Value (NPV)	37.8049	30.7427	45.4253		37,8	30,7	45,4		37,8 (30,7-45,4)			Negative Predictive Value (NPV)				37,8 (30,7-45,4)
								Positive Likelihood Ratio (LR+)	7.60345	1.0234	56.4904		Positive Likelihood Ratio (LR+)	7.60345	1.0234	56.4904		7,6	1,0	56,5		7,6 (1,0-56,5)			Positive Likelihood Ratio (LR+)				7,6 (1,0-56,5)
								Negative Likelihood Ratio (LR-)	0.893493	0.829465	0.962463		Negative Likelihood Ratio (LR-)	0.893493	0.829465	0.962463		0,9	0,8	1,0		0,9 (0,8-1,0)			Negative Likelihood Ratio (LR-)				0,9 (0,8-1,0)
	Epistaxis									95% Confidence Interval					95% Confidence Interval
		Diagnostic outcome: midfacial and mandibular fractures						Statistic	Outcome	Lower bound	Upper bound		Statistic (100%)	Outcome	Lower bound	Upper bound									Epistaxis
		Fracture	n	No fracture	n	Total		Sensitivity (Sens.)	0.293103	0.217969	0.381502		Sensitivity (Sens.)	29.3103	21.7969	38.1502		29,3	21,8	38,2		29,3 (21,8-38,2)			Sensitivity (Sens.)				29,3 (21,8-38,2)			29,3 (21,8-38,2)	77,8 (66,1-86,3)	64,8 (57,6-71,4)	70,8 (56,8-81,8)	37,4 (29,6-45,9)	1,3 (0,8-2,3)	0,9 (0,8-1,1)
	Present physical examination finding	True positive (a)	34	False Positive (b)	14	48		Specificity (Spec.)	0.777778	0.660875	0.862751		Specificity (Spec.)	77.7778	66.0875	86.2751		77,8	66,1	86,3		77,8 (66,1-86,3)			Specificity (Spec.)				77,8 (66,1-86,3)
	Negative physical examination finding	False Negative (c)	82	True Negative (d)	49	131		Pre-test probability	0.648045	0.575639	0.714229		Pre-test probability	64.8045	57.5639	71.4229		64,8	57,6	71,4		64,8 (57,6-71,4)			Pre-test probability				64,8 (57,6-71,4)
	Total		116		63	179		Positive Predictive Value (PPV)	0.708333	0.568205	0.817586		Positive Predictive Value (PPV)	70.8333	56.8205	81.7586		70,8	56,8	81,8		70,8 (56,8-81,8)			Positive Predictive Value (PPV)				70,8 (56,8-81,8)
								Negative Predictive Value (NPV)	0.374046	0.295883	0.459386		Negative Predictive Value (NPV)	37.4046	29.5883	45.9386		37,4	29,6	45,9		37,4 (29,6-45,9)			Negative Predictive Value (NPV)				37,4 (29,6-45,9)
								Positive Likelihood Ratio (LR+)	1.31897	0.767422	2.2669		Positive Likelihood Ratio (LR+)	1.31897	0.767422	2.2669		1,3	0,8	2,3		1,3 (0,8-2,3)			Positive Likelihood Ratio (LR+)				1,3 (0,8-2,3)
								Negative Likelihood Ratio (LR-)	0.908867	0.761808	1.08431		Negative Likelihood Ratio (LR-)	0.908867	0.761808	1.08431		0,9	0,8	1,1		0,9 (0,8-1,1)			Negative Likelihood Ratio (LR-)				0,9 (0,8-1,1)
	Tooth absence									95% Confidence Interval					95% Confidence Interval
		Diagnostic outcome: midfacial and mandibular fractures						Statistic	Outcome	Lower bound	Upper bound		Statistic (100%)	Outcome	Lower bound	Upper bound									Tooth absence
		Fracture	n	No fracture	n	Total		Sensitivity (Sens.)	0.112069	0.0666729	0.182336		Sensitivity (Sens.)	11.2069	6.66729	18.2336		11,2	6,7	18,2		11,2 (6,7-18,2)			Sensitivity (Sens.)				11,2 (6,7-18,2)			11,2 (6,7-18,2)	96,8 (89,1-99,1)	64,8 (57,6-71,4)	86,7 (62,1-96,3)	37,2 (30,2-44,8)	3,5 (0,8-15,2)	0,9 (0,8-1,0)
	Present physical examination finding	True positive (a)	13	False Positive (b)	2	15		Specificity (Spec.)	0.968254	0.891433	0.991251		Specificity (Spec.)	96.8254	89.1433	99.1251		96,8	89,1	99,1		96,8 (89,1-99,1)			Specificity (Spec.)				96,8 (89,1-99,1)
	Negative physical examination finding	False Negative (c)	103	True Negative (d)	61	164		Pre-test probability	0.648045	0.575639	0.714229		Pre-test probability	64.8045	57.5639	71.4229		64,8	57,6	71,4		64,8 (57,6-71,4)			Pre-test probability				64,8 (57,6-71,4)
	Total		116		63	179		Positive Predictive Value (PPV)	0.866667	0.621175	0.96264		Positive Predictive Value (PPV)	86.6667	62.1175	96.264		86,7	62,1	96,3		86,7 (62,1-96,3)			Positive Predictive Value (PPV)				86,7 (62,1-96,3)
								Negative Predictive Value (NPV)	0.371951	0.301702	0.448062		Negative Predictive Value (NPV)	37.1951	30.1702	44.8062		37,2	30,2	44,8		37,2 (30,2-44,8)			Negative Predictive Value (NPV)				37,2 (30,2-44,8)
								Positive Likelihood Ratio (LR+)	3.53017	0.822477	15.1519		Positive Likelihood Ratio (LR+)	3.53017	0.822477	15.1519		3,5	0,8	15,2		3,5 (0,8-15,2)			Positive Likelihood Ratio (LR+)				3,5 (0,8-15,2)
								Negative Likelihood Ratio (LR-)	0.917044	0.847718	0.992039		Negative Likelihood Ratio (LR-)	0.917044	0.847718	0.992039		0,9	0,8	1,0		0,9 (0,8-1,0)			Negative Likelihood Ratio (LR-)				0,9 (0,8-1,0)
	Malocclusion									95% Confidence Interval					95% Confidence Interval
		Diagnostic outcome: midfacial and mandibular fractures						Statistic	Outcome	Lower bound	Upper bound		Statistic (100%)	Outcome	Lower bound	Upper bound									Malocclusion
		Fracture	n	No fracture	n	Total		Sensitivity (Sens.)	0.189655	0.128713	0.270494		Sensitivity (Sens.)	18.9655	12.8713	27.0494		19,0	12,9	27,0		19,0 (12,9-27,0)			Sensitivity (Sens.)				19,0 (12,9-27,0)			19,0 (12,9-27,0)	95,2 (86,9-98,4)	64,8 (57,6-71,4)	88,0 (70,0-95,8)	39,0 (31,6-46,8)	4,0 (1,2-12,8)	0,9 (0,8-0,9)
	Present physical examination finding	True positive (a)	22	False Positive (b)	3	25		Specificity (Spec.)	0.952381	0.869088	0.983674		Specificity (Spec.)	95.2381	86.9088	98.3674		95,2	86,9	98,4		95,2 (86,9-98,4)			Specificity (Spec.)				95,2 (86,9-98,4)
	Negative physical examination finding	False Negative (c)	94	True Negative (d)	60	154		Pre-test probability	0.648045	0.575639	0.714229		Pre-test probability	64.8045	57.5639	71.4229		64,8	57,6	71,4		64,8 (57,6-71,4)			Pre-test probability				64,8 (57,6-71,4)
	Total		116		63	179		Positive Predictive Value (PPV)	0.88	0.700438	0.958333		Positive Predictive Value (PPV)	88	70.0438	95.8333		88,0	70,0	95,8		88,0 (70,0-95,8)			Positive Predictive Value (PPV)				88,0 (70,0-95,8)
								Negative Predictive Value (NPV)	0.38961	0.316171	0.468423		Negative Predictive Value (NPV)	38.961	31.6171	46.8423		39,0	31,6	46,8		39,0 (31,6-46,8)			Negative Predictive Value (NPV)				39,0 (31,6-46,8)
								Positive Likelihood Ratio (LR+)	3.98276	1.24027	12.7894		Positive Likelihood Ratio (LR+)	3.98276	1.24027	12.7894		4,0	1,2	12,8		4,0 (1,2-12,8)			Positive Likelihood Ratio (LR+)				4,0 (1,2-12,8)
								Negative Likelihood Ratio (LR-)	0.850862	0.766878	0.944043		Negative Likelihood Ratio (LR-)	0.850862	0.766878	0.944043		0,9	0,8	0,9		0,9 (0,8-0,9)			Negative Likelihood Ratio (LR-)				0,9 (0,8-0,9)

## Sheet: Smith - 2013
	Authors	Smith et al.
	Title	Clinical indicators of midface fracture in patients with trauma
	Year	2013
	Periorbital contusion									95% Confidence Interval					95% Confidence Interval
		Diagnostic outcome: midfacial fractures						Statistic	Outcome	Lower bound	Upper bound		Statistic (100%)	Outcome	Lower bound	Upper bound									Periorbital contusion
		Fracture	n	No fracture	n	Total		Sensitivity (Sens.)	0.385542	0.28811	0.493101		Sensitivity (Sens.)	38.5542	28.811	49.3101		38,6	28,8	49,3		38,6 (28,8-49,3)			Sensitivity (Sens.)				38,6 (28,8-49,3)			38,6 (28,8-49,3)	95,2 (88,3-98,1)	50,0 (42,5-57,5)	88,9 (74,7-95,6)	60,8 (52,2-68,7)	8,0 (3,0-21,6)	0,6 (0,5-0,8)
	Present physical examination finding	True positive (a)	32	False Positive (b)	4	36		Specificity (Spec.)	0.951807	0.88254	0.981102		Specificity (Spec.)	95.1807	88.254	98.1102		95,2	88,3	98,1		95,2 (88,3-98,1)			Specificity (Spec.)				95,2 (88,3-98,1)
	Negative physical examination finding	False Negative (c)	51	True Negative (d)	79	130		Pre-test probability	0.5	0.424802	0.575198		Pre-test probability	50	42.4802	57.5198		50,0	42,5	57,5		50,0 (42,5-57,5)			Pre-test probability				50,0 (42,5-57,5)
	Total		83		83	166		Positive Predictive Value (PPV)	0.888889	0.746849	0.955934		Positive Predictive Value (PPV)	88.8889	74.6849	95.5934		88,9	74,7	95,6		88,9 (74,7-95,6)			Positive Predictive Value (PPV)				88,9 (74,7-95,6)
								Negative Predictive Value (NPV)	0.607692	0.521823	0.68738		Negative Predictive Value (NPV)	60.7692	52.1823	68.738		60,8	52,2	68,7		60,8 (52,2-68,7)			Negative Predictive Value (NPV)				60,8 (52,2-68,7)
								Positive Likelihood Ratio (LR+)	8	2.96098	21.6145		Positive Likelihood Ratio (LR+)	8	2.96098	21.6145		8,0	3,0	21,6		8,0 (3,0-21,6)			Positive Likelihood Ratio (LR+)				8,0 (3,0-21,6)
								Negative Likelihood Ratio (LR-)	0.64557	0.54076	0.770693		Negative Likelihood Ratio (LR-)	0.64557	0.54076	0.770693		0,6	0,5	0,8		0,6 (0,5-0,8)			Negative Likelihood Ratio (LR-)				0,6 (0,5-0,8)
	Open wound forehead									95% Confidence Interval					95% Confidence Interval
		Diagnostic outcome: midfacial fractures						Statistic	Outcome	Lower bound	Upper bound		Statistic (100%)	Outcome	Lower bound	Upper bound									Open wound forehead
		Fracture	n	No fracture	n	Total		Sensitivity (Sens.)	0.228916	0.151732	0.330083		Sensitivity (Sens.)	22.8916	15.1732	33.0083		22,9	15,2	33,0		22,9 (15,2-33,0)			Sensitivity (Sens.)				22,9 (15,2-33,0)			22,9 (15,2-33,0)	90,4 (82,1-95,0)	50,0 (42,5-57,5)	70,4 (51,5-84,1)	54,0 (45,7-62,0)	2,4 (1,1-5,1)	0,9 (0,7-1,0)
	Present physical examination finding	True positive (a)	19	False Positive (b)	8	27		Specificity (Spec.)	0.903614	0.821172	0.950348		Specificity (Spec.)	90.3614	82.1172	95.0348		90,4	82,1	95,0		90,4 (82,1-95,0)			Specificity (Spec.)				90,4 (82,1-95,0)
	Negative physical examination finding	False Negative (c)	64	True Negative (d)	75	139		Pre-test probability	0.5	0.424802	0.575198		Pre-test probability	50	42.4802	57.5198		50,0	42,5	57,5		50,0 (42,5-57,5)			Pre-test probability				50,0 (42,5-57,5)
	Total		83		83	166		Positive Predictive Value (PPV)	0.703704	0.51519	0.841471		Positive Predictive Value (PPV)	70.3704	51.519	84.1471		70,4	51,5	84,1		70,4 (51,5-84,1)			Positive Predictive Value (PPV)				70,4 (51,5-84,1)
								Negative Predictive Value (NPV)	0.539568	0.456757	0.620251		Negative Predictive Value (NPV)	53.9568	45.6757	62.0251		54,0	45,7	62,0		54,0 (45,7-62,0)			Negative Predictive Value (NPV)				54,0 (45,7-62,0)
								Positive Likelihood Ratio (LR+)	2.375	1.10186	5.11919		Positive Likelihood Ratio (LR+)	2.375	1.10186	5.11919		2,4	1,1	5,1		2,4 (1,1-5,1)			Positive Likelihood Ratio (LR+)				2,4 (1,1-5,1)
								Negative Likelihood Ratio (LR-)	0.853333	0.74433	0.9783		Negative Likelihood Ratio (LR-)	0.853333	0.74433	0.9783		0,9	0,7	1,0		0,9 (0,7-1,0)			Negative Likelihood Ratio (LR-)				0,9 (0,7-1,0)
	Epistaxis									95% Confidence Interval					95% Confidence Interval
		Diagnostic outcome: midfacial fractures						Statistic	Outcome	Lower bound	Upper bound		Statistic (100%)	Outcome	Lower bound	Upper bound									Epistaxis
		Fracture	n	No fracture	n	Total		Sensitivity (Sens.)	0.228916	0.151732	0.330083		Sensitivity (Sens.)	22.8916	15.1732	33.0083		22,9	15,2	33,0		22,9 (15,2-33,0)			Sensitivity (Sens.)				22,9 (15,2-33,0)			22,9 (15,2-33,0)	96,4 (89,9-98,8)	50,0 (42,5-57,5)	86,4 (66,7-95,3)	55,6 (47,4-63,4)	6,3 (1,9-20,6)	0,8 (0,7-0,9)
	Present physical examination finding	True positive (a)	19	False Positive (b)	3	22		Specificity (Spec.)	0.963855	0.899039	0.987632		Specificity (Spec.)	96.3855	89.9039	98.7632		96,4	89,9	98,8		96,4 (89,9-98,8)			Specificity (Spec.)				96,4 (89,9-98,8)
	Negative physical examination finding	False Negative (c)	64	True Negative (d)	80	144		Pre-test probability	0.5	0.424802	0.575198		Pre-test probability	50	42.4802	57.5198		50,0	42,5	57,5		50,0 (42,5-57,5)			Pre-test probability				50,0 (42,5-57,5)
	Total		83		83	166		Positive Predictive Value (PPV)	0.863636	0.666646	0.952511		Positive Predictive Value (PPV)	86.3636	66.6646	95.2511		86,4	66,7	95,3		86,4 (66,7-95,3)			Positive Predictive Value (PPV)				86,4 (66,7-95,3)
								Negative Predictive Value (NPV)	0.555556	0.473999	0.634225		Negative Predictive Value (NPV)	55.5556	47.3999	63.4225		55,6	47,4	63,4		55,6 (47,4-63,4)			Negative Predictive Value (NPV)				55,6 (47,4-63,4)
								Positive Likelihood Ratio (LR+)	6.33333	1.94795	20.5914		Positive Likelihood Ratio (LR+)	6.33333	1.94795	20.5914		6,3	1,9	20,6		6,3 (1,9-20,6)			Positive Likelihood Ratio (LR+)				6,3 (1,9-20,6)
								Negative Likelihood Ratio (LR-)	0.8	0.706419	0.905979		Negative Likelihood Ratio (LR-)	0.8	0.706419	0.905979		0,8	0,7	0,9		0,8 (0,7-0,9)			Negative Likelihood Ratio (LR-)				0,8 (0,7-0,9)

[truncated: 4 more sheets: Timashpolsky - 2016, Yadav - 2012, Clinical decision aids, Formula's and definitions]
